# Supplementary material for: An ancient retrotransposon provides species-specific tuning of IL-18 inflammatory signaling
Source: bioRxiv. 2026 May 26:2026.05.25.727421. Preprint. [Version 1] doi: 10.64898/2026.05.25.727421 (PMC13232192; doi:10.64898/2026.05.25.727421)
Supplement: Supplement 1 — SuppTables file contains Tables S1-S20. Supporting evidence for Results section. [file media-1.xlsx]

## Sheet: Table of contents
Table of Contents
Table #
S1	Mammalian short-read RNA-seq and IL18R1 isoform quantification
	Short-read data across all tissues and species. SRA and IL18R1 isoform quantification is provided. Supplementary data for Fig 1B
S2	Statistical summary short-read RNA-seq IL18R1 isoform quantification
	Summary statistics for IL18R1 isoform quantification from short-read sequencing. Supplementary data for Fig 1B.
S3A	Mammalian long-read RNA-seq and IL18R1 isoform quantification
	Long-read data across all tissues from the Jamaican fruit bat, human, and mouse. SRA and IL18R1 isoform quantification is provided. Supplementary data for Fig 1C.
S3B	Unbiased quantificaiton of IL18R1 isforms from lon-read cDNA
	Unbiased quantification of all detected IL18R1 isoforms from long-read data in Jamaican fruit bat, mouse, and human. Supplementary data for Fig 1C.
S4	Statistical summary long-read RNA-seq IL18R1 isoform quantification
	Summary statistics of IL18R1 isoform quantification from long-read data. Supplementary data for Fig 1C.
S5	ONT sequencing stats for Jamaican fruit bat tissues
	Coverage and read length of Jamaican fruit bat tissues from long-read ONT sequencing, following processing of files. Supplementary data for Methods.
S6	Transcriptome reference annotation used for IL18R1 isoform quantification
	GTF files used for IL18R1 short-read quantification in each species. These files contain a single transcript for the long and short isoform. Transcript IDs are provided. GTF files are uploaded on zenodo. Supplementary data for Fig 1B and Methods
S7	Human IL18R1 isoform quantification from single-cell lung data
	Single-cell data counts for human lung cell populations. Supplementary data for Fig 2D.
S8	Mouse Il18r1 isoform quantification from single-cell lung data
	Single-cell data counts for mouse lung cell populations. Supplementary data for Fig 2D.
S9	List of cloned constructs
	List of all plasmids generated. Supplementary data for Methods
S9B	CDS ordered for cloned constructs
	Twist Biosciences oligos ordered for CDS of cloned receptors. Supplementary data for Methods
S10	siRNA for mouse Il18r1 isoform targets
	Custom siRNA (Horizon Discovery) for mouse Il18r1 isoform KD. Supplementary data for Fig 3C-D
S11	qPCR values and analysis for primary AT2s
	qPCR of Il18r1 isoforms in primary AT2s. qPCR primer sequences provided. Supplementary data for Fig 2
S12	Raw values and analysis for NFkB activity in human cells
	Luciferase values and analysis for HEK293T NFkB reporter assays. Supplementary data for Fig 3B
S13	Raw qPCR values and analysis for siRNA KD of Il18r1 isforoms
	qPCR of Il18r1 isoforms from EL4 knock-down. Supplementary data for Fig 3C-D. qPCR primer sequences used from 11.
S14	Raw values and analysis for NFkB activity in EL4 following siRNA knockdown
	Luciferase values and analysis for EL4 NFkB reporter assays. Supplementary data for Fig 3C-D
S15	Differential gene expression analysis of EL4 Il-18 treatment - Raw counts
	DeSEQ2: Raw counts. Supplementary data for Fig 4
S16	Differential gene expression analysis of EL4 Il-18 treatment - Normalized counts
	DeSEQ2: Normalized Counts. Supplementary data for Fig 4
S17	Differential gene expression analysis of EL4 Il-18 treatment - P-values
	DeSEQ2: P-values; design = ~ condition + KD + condition:KD. Supplementary data for Fig 4
S18	Differential gene expression analysis of EL4 Il-18 treatment - comparing knockdown conditions
	DeSEQ2: Manual Comparison of Log2fold changes for significnatly differentially expressed genes during IL18 treatment; Il18r1-short KD vs control. Supplementary data for Fig 4
S19	Differential gene expression analysis of EL4 Il-18 treatment - comparing knockdown conditions statistics
	DeSEQ2: Wald test to find significance of genes differentially expressed between Il18r1-short KD vs control, that pass the thresholds described in Methods. Supplementary data for Fig 4
S20	TE-derived alternative isoforms of immune genes across species
	TE_derived transcripts of immune genes with protein domain deletions. Supplementary data for Fig 5A-B					transcript_id: long-read transcript identifier from FLAIR/Bambu assembly; uniprot_id: UniProt accession of the best BLASTP hit to SwissProt; gene_name: gene symbol corresponding to the UniProt hit; trunc_aa_start: start position (aa) of the truncated region relative to the reference protein; trunc_aa_end: end position (aa) of the truncated region relative to the reference protein; truncated_domai…

## Sheet: S1
Short-read RNAseq data
Opossum
Tissue	Accession Number	IL18R1_Long	IL18R1_Short	Total IL18R1 TPM	Short %	Long %
Lung	SRR5952130	2.45804	0.246982	2.70502	0.0913051	0.908695
Lung	SRR5952126	0.621895	0.22819	0.850085	0.268432	0.731568
Spleen	SRR19754583	0.1597	0.393709	0.553409	0.711425	0.288575
Spleen	SRR19754628	0.32411	0.291064	0.615174	0.473141	0.526859
Spleen	SRR19754620	0.374861	0	0.374861	0	1
Spleen	SRR19754594	0.362254	0	0.362254	0	1
Spleen	SRR19754610	0.301517	0.062683	0.3642	0.172111	0.827889
Brain	SRR6206899	0.368616	0.239175	0.607791	0.393515	0.606485
Spleen	SRR19754619	0	0	0	0	0
Spleen	SRR19754612	0	0	0	0	0
Lung	SRR5952127	0.930221	0.675398	1.60562	0.420646	0.579354
Spleen	SRR19754621	0.227344	0.766681	0.994025	0.771289	0.228711
Lung	SRR5952125	0.679151	0.565386	1.24454	0.454294	0.545706
Spleen	SRR19754611	0.169117	0.26803	0.437147	0.613135	0.386865
Spleen	SRR19754584	0.617154	0	0.617154	0	1
Spleen	SRR19754593	0.055081	0.260493	0.315574	0.825458	0.174542
Spleen	SRR19754630	0	0	0	0	0
Spleen	SRR19754592	0	0	0	0	0
Lung	SRR6206919	0.239451	0.022374	0.261825	0.085454	0.914546
Lung	SRR5952128	0.83807	0.252447	1.09052	0.231493	0.768507
SPleen	SRR19754603	0	0.054698	0.054698	1	0
Kidney	SRR6206909	0.033801	0	0.033801	0	1
Lung	SRR5952124	0.74155	0.562178	1.30373	0.431208	0.568792
Liver	SRR6206914	0.060546	0.107398	0.167944	0.639487	0.360513
Spleen	SRR19754602	0	0.052676	0.052676	1	0
Lung	SRR5952129	0.812944	0.349158	1.1621	0.300454	0.699546
Spleen	SRR19754629	0.171909	0.231344	0.403253	0.573694	0.426306
Spleen	SRR19754601	0	0	0	0	0
Spleen	SRR19754585	1.15606	0	1.15606	0	1
Liver	SRR5412218 1	0.056689	0	0.056689	0	1
Testis	SRR5412220	0	0	0	0	0
Kidney	SRR5412211	0	0	0	0	0
Brain	SRR5412206	0.969431	0.12001	1.08944	0.110157	0.889843
Kidney	SRR5412212 1	0.096448	0	0.096448	0	1
Heart	SRR5412210 1	0.124513	0	0.124513	0	1
Skin	SRR12984017	0	0	0	0	0
Ovary	SRR5412219 1	3.12426	4.69281	7.81707	0.600329	0.399671
Brain	SRR5412205 1	0.897628	0.833366	1.73099	0.481438	0.518562
Testis	SRR5412221 1	0	0	0	0	0
Heart	SRR5412208 1	0.789916	0.501676	1.29159	0.388417	0.611583
Liver	SRR5412216 1	0.147796	0	0.147796	0	1
Liver	SRR5412215	0.127194	0	0.127194	0	1
Kidney	SRR5412214 1	0	0.093697	0.093697	1	0
Liver	SRR5412217	0	0.044106	0.044106	1	0
Skin	SRR12984016	0	0	0	0	0
Kidney	SRR5412213	0.052977	0	0.052977	0	1
Heart	SRR5412207	0.065894	0.151383	0.217277	0.696728	0.303272
Heart	SRR5412209	0.168633	0	0.168633	0	1
Skin	SRR12984015	0	0	0	0	0
Dog
Tissue	Accession Number	IL18R1_Long	IL18R1_Short	Total IL18R1 TPM	Short %	Long %
Lung	SRR22458560	1.05795	0.133939	1.19189	0.112375	0.887625
Lymph Node	SRR22456715	2.33756	0.096709	2.43427	0.0397281	0.960272
Spleen	SRR22457861	0.91813	0	0.91813	0	1
Duodenum	SRR22458644	0.780948	0	0.780948	0	1
Skin	SRR22458433	0	0	0	0	0
Spleen	SRR22457863	1.36037	0	1.36037	0	1
Duodenum	SRR22458643	1.73019	0.40842	2.13861	0.190975	0.809025
Skin	SRR22458434	0	0	0	#DIV/0!	#DIV/0!
Lung	SRR22458561	1.00997	0.855132	1.8651	0.458492	0.541508
Lymph Node	SRR22456714	2.59775	0.414569	3.01232	0.137625	0.862375
Lymph Node	SRR22456722	1.77675	1.122	2.89875	0.387062	0.612938
Lung	SRR22458559	1.38531	0.143223	1.52854	0.0936995	0.9063
Spleen	SRR22457859	0.856591	0.129535	0.986126	0.131357	0.868643
Lymph Node	SRR22456709	2.45124	0.693708	3.14495	0.220578	0.779422
Lung	SRR22457887	1.74445	0.155545	1.9	0.0818658	0.918134
Spleen	SRR22457860	0.860084	0	0.860084	0	1
Skin	SRR22458435	0	0	0	0	0
Duodenum	SRR22458641	1.30232	0.889667	2.19198	0.405873	0.594127
Skin	SRR22458432	0	0	0	0	0
Spleen	SRR22457862	0.892667	0	0.892667	0	1
Lymph Node	SRR22456723	1.66096	0.244148	1.90511	0.128154	0.871846
Lung	SRR22458558	1.45033	0.107259	1.55759	0.0688621	0.931138
Intestine	SRR22458642	1.2726	0.801034	2.07364	0.386295	0.613705
Intestine	SRR22458640	1.02793	0.77603	1.80396	0.430181	0.569819
Blood	SRR32133290	20.0372	0.635362	20.6725	0.0307346	0.969265
Blood	SRR32133291	36.0458	0.329612	36.3754	0.0090614	0.990939
Spleen	SRR32133287	2.03585	0	2.03585	0	1
Lung	SRR32133288	0.766368	0.137408	0.903776	0.152038	0.847962
Blood	SRR32133292	31.9161	0.753018	32.6692	0.0230498	0.97695
Liver	SRR32133289	0.198455	0.014441	0.212896	0.0678312	0.932169
Horse
Tissue	Accession Number	IL18R1_Long	IL18R1_Short	Total IL18R1 TPM	Short %	Long %
Kidney	SRR636899	0.432689	0	0.432689	0	1
Kidney	SRR636900	0.952593	0	0.952593	0	1
Kidney	SRR636901	0.421564	0	0.421564	0	1
Lung	ERR2584145	2.7	0.1	2.8	0.0357143	0.964286
Lung	ERR9828623	1.6	0.1	1.7	0.0588235	0.941176
Lung	ERR9828646	3.1	0	3.1	0	1
Lung	SRR17612693	1.35412	0	1.35412	0	1
Lung	SRR17612696	1.74765	0	1.74765	0	1
Lung	SRR17612699	0.594982	0	0.594982	0	1
Lung	SRR17612702	1.93002	0	1.93002	0	1
Lymph Node	ERR9828624	6.9	0.4	7.3	0.0547945	0.945205
Lymph Node	ERR9828647	3.7	0.2	3.9	0.0512821	0.948718
PBMC	SRR26384224	2.38745	0	2.38745	0	1
PBMC	SRR26384226	2.40597	0	2.40597	0	1
PBMC	SRR26384227	4.25346	0	4.25346	0	1
PBMC	SRR26384229	6.15038	0.157744	6.30812	0.0250065	0.974993
PBMC	SRR26384231	5.60822	0.725774	6.33399	0.114584	0.885416
PBMC	SRR26384234	2.63867	0	2.63867	0	1
PBMC	SRR26384240	2.43724	0	2.43724	0	1
PBMC	SRR26384242	2.8531	0	2.8531	0	1
Skin	SRR33875929	1.58459	0.312878	1.89747	0.164892	0.835108
Skin	SRR33875925	2.40087	0.633295	3.03417	0.208721	0.791279
Skin	SRR33875921	2.68947	0.531167	3.22063	0.164926	0.835074
Skin	SRR33875927	2.49477	0.202883	2.69766	0.0752071	0.924793
Skin	SRR33875926	2.33276	0	2.33276	0	1
Spleen	ERR2584162	3.7	0.2	3.9	0.0512821	0.948718
Spleen	ERR2584163	2.8	0	2.8	0	1
Spleen	SRR25740280	3.30254	0.04482	3.34736	0.0133897	0.98661
Cow
Tissue	Accession Number	IL18R1_Long	IL18R1_Short	Total IL18R1 TPM	Short %	Long %
Intestine	SRR3168815	2.43659	0.197444	2.63404	0.0749587	0.925041
Intestine	SRR3168817	4.00429	0.291235	4.29553	0.0677996	0.9322
Intestine	SRR3168820	4.01432	0.332284	4.34661	0.0764468	0.923553
Intestine	SRR3168823	3.39467	0.266586	3.66126	0.0728126	0.927187
Intestine	SRR5363151	9.49069	0.839481	10.3302	0.081265	0.918735
Intestine	SRR8703213	3.60894	0.01605	3.62499	0.0044276	0.995572
Kidney	SRR3109710	0.533514	0.345898	0.879412	0.393329	0.606671
Kidney	SRR3109708	0.233279	0.261602	0.494881	0.528616	0.471384
Kidney	SRR3109709	0.661802	0.316214	0.978016	0.323322	0.676678
Lung	SRR10174899	1.7599	0.0211	1.781	0.0118473	0.988153
Lung	SRR10174901	1.07069	0.013116	1.08381	0.0121018	0.987898
Lung	SRR10174903	1.37473	0.151769	1.52649	0.0994232	0.900577
Lung	SRR10174900	2.36333	0.185046	2.54837	0.0726134	0.927387
Lymph Node	SRR1639242	2.05127	0.034005	2.08527	0.0163072	0.983693
Lymph Node	SRR5363146	4.11443	0.278714	4.39315	0.0634429	0.936557
Lymph Node	SRR8703154	2.0604	0.029244	2.08964	0.0139947	0.986005
Skin	SRR1449251	6.4344	0.282023	6.71643	0.04199	0.95801
Skin	SRR1449252	1.11241	0.106471	1.21888	0.0873518	0.912648
Skin	SRR18603952	0.198352	0.267223	0.465575	0.573963	0.426037
Skin	SRR18603954	0.928573	0	0.928573	0	1
Skin	SRR18603955	0.14004	0	0.14004	0	1
Spleen	SRR5190450	2.28202	0.249524	2.53154	0.098566	0.901434
Spleen	SRR5190451	2.31414	0.190814	2.50495	0.0761747	0.923825
Spleen	SRR5190452	2.33427	0.155671	2.48994	0.0625199	0.93748
Spleen	SRR594489	4.12207	0.719597	4.84167	0.148626	0.851374
Spleen	SRR594498	2.39333	0.880791	3.27412	0.269016	0.730984
Spleen	SRR8703211	2.62847	0.006543	2.63502	0.00248309	0.997517
Whole Blood	SRR4408834	7.35221	0.047825	7.40004	0.00646281	0.993537
Whole Blood	SRR4408849	4.45236	0.085418	4.53778	0.0188237	0.981176
Whole Blood	SRR4408828	4.58557	0.04708	4.63265	0.0101626	0.989837
Whole Blood	SRR4408832	3.77513	0.043766	3.81889	0.0114604	0.98854
Whole Blood	SRR4408793	3.87774	0	3.87774	0	1
Pig
Tissue	Accession Number	IL18R1_Long	IL18R1_Short	Total IL18R1 TPM	Short %	Long %
Blood	SRR13628078	0.307464	0.010556	0.31802	0.0331929	0.966807
Blood	SRR13628079	0.296507	0.010731	0.307238	0.0349273	0.965073
Blood	SRR13628083	0.394391	0.013716	0.408107	0.0336088	0.966391
Blood	SRR13628087	0.420858	0.025658	0.446516	0.0574627	0.942537
Blood	SRR13628088	0.142157	0	0.142157	0	1
Blood	SRR13628089	0.202852	0	0.202852	0	1
Kidney	SRR15724112	0	0	0	0	0
Kidney	SRR15724113	0	0	0	0	0
Kidney	SRR15724114	0	0	0	0	0
Kidney	SRR15724115	0	0	0	0	0
Kidney	SRR15724116	0	0	0	0	0
Lung	SRR12064881	7.13338	2.56448	9.69786	0.264437	0.735563
Lung	SRR12064892	6.28562	0.372268	6.65789	0.0559138	0.944086
Lung	SRR12064903	9.01582	0.962316	9.97814	0.0964424	0.903558
Lung	SRR12064914	11.3205	1.95371	13.2742	0.147181	0.852819
Lung	SRR12064925	8.26807	3.63281	11.9009	0.305255	0.694745
Lung	SRR12064936	10.8256	2.3832	13.2088	0.180425	0.819575
Lung	SRR12064937	12.1061	2.77528	14.8814	0.186494	0.813506
Lung	SRR12064938	7.2071	1.6699	8.877	0.188115	0.811885
Lung	SRR12064939	9.31781	2.14744	11.4653	0.1873	0.8127
Skin	SRR22054570	3.16935	0.322389	3.49174	0.092329	0.907671
Skin	SRR22054571	1.15081	0.064754	1.21556	0.0532708	0.946729
Skin	SRR22054572	0.442392	0	0.442392	0	1
Skin	SRR22054573	2.22258	0.175961	2.39854	0.0733617	0.926638
Skin	SRR22054574	2.07637	0.049847	2.12622	0.023444	0.976556
Spleen	SRR17775251	6.5383	0.309292	6.84759	0.045168	0.954832
Spleen	SRR17775253	1.18347	0.475305	1.65877	0.28654	0.71346
Spleen	SRR17775258	3.67435	0.110827	3.78518	0.0292792	0.970721
Spleen	SRR17775265	4.81619	0.614715	5.4309	0.113188	0.886812
Spleen	SRR17775270	2.29605	0.171591	2.46764	0.0695365	0.930463
Rabbit
Tissue	Accession Number	IL18R1_Long	IL18R1_Short	Total IL18R1 TPM	Short %	Long %
Blood	SRR26995209	1.55089	0	1.55089	0	1
Blood	SRR26995219	2.02209	0.070716	2.09281	0.03379	0.96621
Blood	SRR26995221	2.82209	0.192044	3.01414	0.0637145	0.936286
Blood	SRR26995245	1.95431	0.294995	2.2493	0.131149	0.868851
Blood	SRR26995246	0.990534	0	0.990534	0	1
Blood	SRR26995247	2.24875	0.470699	2.71945	0.173086	0.826914
Kidney	SRR18329937	0	0	0	0	0
Kidney	SRR18329938	0.120802	0	0.120802	0	1
Kidney	SRR18329939	0	0.050293	0.050293	1	0
lung	SRR14729127	0.148502	0.061068	0.20957	0.291397	0.708603
lung	SRR14729125	0	0	0	0	0
lung	SRR14729121	0	0	0	0	0
lung	SRR14729124	0	0	0	0	0
lung	SRR14729126	0.042957	0.219346	0.262303	0.836231	0.163769
lung	SRR14729120	0	0.129133	0.129133	1	0
lung	SRR14729123	0	0	0	0	0
lung	SRR14729122	0.209526	0	0.209526	0	1
lung	SRR14729128	0.152675	0.248742	0.401417	0.61966	0.38034
Skin	SRR5786565	0.882134	1.10027	1.9824	0.555017	0.444983
Skin	SRR5786564	4.21566	4.2352	8.45086	0.501156	0.498844
Skin	SRR5786569	15.1275	3.27774	18.4053	0.178087	0.821913
Skin	SRR5786566	0.483648	0.622964	1.10661	0.562947	0.437053
Skin	SRR5786568	3.12102	2.11424	5.23527	0.403847	0.596153
Skin	SRR5786563	2.53964	3.13086	5.6705	0.552131	0.447869
Skin	SRR5786567	1.10336	0.736964	1.84032	0.400453	0.599547
Skin	SRR3523291	0.946806	2.09135	3.03815	0.688361	0.311639
Skin	SRR3528284	0.946902	2.09142	3.03832	0.688347	0.311653
Skin	SRR4925734	2.06501	2.12357	4.18858	0.50699	0.49301
spleen	SRR17055375	1.83186	0.654282	2.48614	0.263171	0.736829
spleen	SRR17055378	2.57528	0.101741	2.67702	0.0380053	0.961995
spleen	SRR17055376	2.27584	0	2.27584	0	1
spleen	SRR17055377	3.49804	0.341706	3.83975	0.0889918	0.911008
spleen	SRR17055381	1.91974	0	1.91974	0	1
spleen	SRR17055374	1.33362	0.239825	1.57344	0.152421	0.847579
spleen	SRR17055380	1.96237	0.211787	2.17415	0.0974112	0.902589
spleen	SRR17055373	1.89867	0	1.89867	0	1
spleen	SRR17055379	2.03236	0	2.03236	0	1
Jamaican fruit bat (A.jamaicensis)
Tissue	Accession Number	IL18R1_Long	IL18R1_Short	Total IL18R1 TPM	Short %	Long %
Blood	SRR27777633	0.19415	0.285125	0.479275	0.594909	0.405091
Blood	SRR27777634	0.138074	0	0.138074	0	1
Blood	SRR27777639	0.093616	0.146469	0.240085	0.610071	0.389929
Blood	SRR27777640	0.03511	0	0.03511	0	1
Blood	SRR27967306	0.266893	0.161188	0.428081	0.376536	0.623464
Blood	SRR27967371	0.01502	0.028517	0.043537	0.655006	0.344994
Blood	SRR27967384	0.597763	2.2359	2.83366	0.78905	0.21095
Brain	SRR27967280	1.05789	2.79642	3.85431	0.72553	0.27447
Brain	SRR27967292	4.80545	21.9064	26.7119	0.820101	0.179899
Brain	SRR27967304	1.09089	14.5399	15.6308	0.930209	0.0697907
Brain	SRR27967317	7.23119	57.574	64.8052	0.888417	0.111583
Brain	SRR27967330	0.779425	0	0.779425	0	1
Brain	SRR27967339	6.80268	55.1897	61.9924	0.890266	0.109734
Brain	SRR27967351	1.58508	2.63212	4.2172	0.624139	0.375861
Brain	SRR27967370	1.11418	0.596808	1.71099	0.348808	0.651192
Brain	SRR27967382	1.15787	2.17066	3.32854	0.652138	0.347862
Brain	SRR27967387	2.77533	1.99273	4.76805	0.417933	0.582067
Duodenum	SRR37547757	3.9	26.8	30.7	0.872964	0.127036
Duodenum	SRR37547753	4.4	27.4	31.8	0.861635	0.138365
Heart	SRR37547758	0.20538	0.285816	0.491196	0.581878	0.418122
Heart	SRR37547754	0.167271	0	0.167271	0	1
Kidney	SRR37547746	2.1	14.3	16.4	0.871951	0.128049
Kidney	SRR37547752	1.4	9.9	11.3	0.876106	0.123894
Kidney	SRR2982101	0.5	0	0.5	0	1
Kidney	SRR2982102	0.5	0.2	0.7	0.285714	0.714286
Liver	SRR2982105	2.7	23	25.7	0.894942	0.105058
Liver	SRR2982106	2.6	22	24.6	0.894309	0.105691
Lung	SRR37547742	2.7	1.7	4.4	0.386364	0.613636
Lung	SRR37547751	2.5	4.3	6.8	0.632353	0.367647
Skin	SRR31710351	4.26548	23.207	27.4725	0.844737	0.155263
Skin	SRR31710352	2.91906	13.6394	16.5585	0.823712	0.176288
Skin	SRR31710353	3.47652	23.9435	27.42	0.873212	0.126788
Spleen	SRR37547741	11.6	3.6	15.2	0.236842	0.763158
Spleen	SRR37547750	14.7	6.9	21.6	0.319444	0.680556
Spleen	SRR2982097	13.3	0	13.3	0	1
Spleen	SRR2982098	10.5	7.1	17.6	0.403409	0.596591
Human
Tissue	Accession Number	IL18R1_Long	IL18R1_Short	Total IL18R1 TPM	Short %	Long %
AdiposeTissue	GTEX-Y9LG-1226-SM-4VBQA	67.8943	2.44145	70.3358	0.0347113	0.965289
AdiposeTissue	GTEX-ZDYS-2226-SM-5S2MI	27.1719	2.91438	30.0862	0.0968674	0.903133
AdiposeTissue	GTEX-1S5ZU-0226-SM-E6CHW	22.9791	2.95402	25.9331	0.113909	0.886091
AdiposeTissue	GTEX-ZAJG-1626-SM-5HL7I	19.2978	4.22187	23.5196	0.179504	0.820496
AdiposeTissue	GTEX-139T6-0526-SM-5IJC9	16.5631	1.80107	18.3642	0.0980753	0.901925
AdiposeTissue	GTEX-1A3MX-0226-SM-731C4	13.2122	2.19864	15.4108	0.142669	0.857331
AdiposeTissue	GTEX-12584-0226-SM-5EQL5	12.2275	3.09491	15.3224	0.201986	0.798014
AdiposeTissue	GTEX-1ICLZ-1626-SM-CE6SS	13.1	1.41867	14.5187	0.0977138	0.902286
AdiposeTissue	GTEX-1AMEY-1426-SM-7939I	12.4516	1.78814	14.2397	0.125574	0.874426
AdiposeTissue	GTEX-14LLW-0226-SM-62LEL	12.3224	1.79546	14.1179	0.127176	0.872824
AdrenalGland	GTEX-1A3MV-0226-SM-731FS	5.49127	1.1444	6.63567	0.172462	0.827538
AdrenalGland	GTEX-ZVP2-0126-SM-5NQ7D	5.72699	0.853254	6.58024	0.129669	0.870331
AdrenalGland	GTEX-12BJ1-0526-SM-5FQUD	4.69436	0.576851	5.27121	0.109434	0.890566
AdrenalGland	GTEX-1A3MW-2126-SM-731DO	4.13148	0.715903	4.84738	0.147689	0.852311
AdrenalGland	GTEX-11P7K-0126-SM-5986E	3.45941	0.489665	3.94908	0.123995	0.876005
AdrenalGland	GTEX-XUZC-0226-SM-4BOO7	2.63168	0.675712	3.30739	0.204304	0.795696
AdrenalGland	GTEX-1399S-0426-SM-5IFG5	2.7439	0.552233	3.29613	0.16754	0.83246
AdrenalGland	GTEX-RNOR-1626-SM-EZ6MM	2.49507	0.568286	3.06336	0.185511	0.814489
AdrenalGland	GTEX-1B8L1-1326-SM-7MKG6	2.10625	0.471344	2.5776	0.182862	0.817138
AdrenalGland	GTEX-17HHE-0226-SM-79399	2.11298	0.396884	2.50987	0.15813	0.84187
Bladder	GTEX-S32W-1126-SM-4AD5V	9.97372	0.963787	10.9375	0.0881176	0.911882
Bladder	GTEX-S4Q7-0926-SM-4AD5D	5.89023	0.734388	6.62462	0.110857	0.889143
Blood	GTEX-12WSJ-0005-SM-5LU8S	98.6686	2.0328	100.701	0.0201864	0.979814
Blood	GTEX-14XAO-0006-SM-7RHFX	73.3185	1.92491	75.2434	0.0255824	0.974418
Blood	GTEX-1CAMR-0006-SM-ACKV5	52.1885	1.08537	53.2738	0.0203733	0.979627
Blood	GTEX-1122O-0005-SM-5O99J	42.3279	0.785702	43.1136	0.018224	0.981776
Blood	GTEX-WY7C-0004-SM-4ONDS	36.5525	3.26664	39.8191	0.082037	0.917963
Blood	GTEX-1399U-0005-SM-5NQ8K	32.7801	0.575279	33.3554	0.017247	0.982753
Blood	GTEX-1JMQK-0005-SM-CNPOE	24.3588	2.33768	26.6965	0.0875653	0.912435
Blood	GTEX-1ICG6-0006-SM-A96RH	23.2109	0.759561	23.9705	0.0316873	0.968313
Blood	GTEX-1CAMS-0005-SM-ARL6Y	18.8208	0.313046	19.1338	0.0163609	0.983639
Blood	GTEX-WCDI-0002-SM-3P61U	16.0341	1.13874	17.1728	0.0663106	0.933689
BloodVessel	GTEX-13RTK-0126-SM-5RQHQ	18.4455	0.788066	19.2335	0.0409735	0.959026
BloodVessel	GTEX-1CB4I-1826-SM-793CX	13.7983	0.569993	14.3683	0.0396701	0.96033
BloodVessel	GTEX-13QBU-0126-SM-5LU3V	11.9092	1.73601	13.6452	0.127225	0.872775
BloodVessel	GTEX-1B8SG-0926-SM-73KV6	11.9708	1.20237	13.1732	0.091274	0.908726
BloodVessel	GTEX-14PHY-2726-SM-62LE2	6.35237	2.07736	8.42973	0.246432	0.753568
BloodVessel	GTEX-1A32A-1726-SM-731BW	7.2028	0.941196	8.14399	0.115569	0.884431
BloodVessel	GTEX-1QW4Y-0326-SM-E8VOT	6.87197	0.340505	7.21247	0.0472106	0.952789
BloodVessel	GTEX-ZDYS-0126-SM-5HL6X	5.48066	1.029	6.50966	0.158072	0.841928
BloodVessel	GTEX-Y114-0426-SM-4TT6V	5.38808	0.62806	6.01614	0.104396	0.895604
BloodVessel	GTEX-QESD-0326-SM-47J4F	5.16677	0.680648	5.84742	0.116401	0.883599
Brain	GTEX-1J1OQ-0011-R2b-SM-ARU88	9.9986	2.28727	12.2859	0.18617	0.81383
Brain	GTEX-16NPV-0011-R10a-SM-79OKA	9.41313	1.26968	10.6828	0.118853	0.881147
Brain	GTEX-1J1OQ-0011-R9b-SM-ARZMK	6.94168	1.07661	8.01829	0.134269	0.865731
Brain	GTEX-14C39-0011-R5b-SM-5ZZV1	5.6559	1.6125	7.2684	0.22185	0.77815
Brain	GTEX-13X6I-0011-R9b-SM-5PNZJ	4.65057	1.6567	6.30727	0.262665	0.737335
Brain	GTEX-XMD1-0011-R3B-SM-4AT5R	4.82166	1.48321	6.30487	0.235248	0.764752
Brain	GTEX-139TU-0011-R5b-SM-5L3E1	4.66324	1.34447	6.00771	0.22379	0.77621
Brain	GTEX-17MF6-2926-SM-7LTAW	4.00612	1.2081	5.21422	0.231694	0.768306
Brain	GTEX-NL3H-0011-R1a-SM-48TDJ	4.04981	0.861607	4.91142	0.175429	0.824571
Brain	GTEX-1B996-0011-R3b-SM-9QEGY	3.80347	1.09875	4.90222	0.224132	0.775868
Breast	GTEX-RUSQ-2026-SM-4GIAK	15.9127	3.4824	19.3951	0.179551	0.820449
Breast	GTEX-169BO-1126-SM-7MGWN	14.2404	1.73247	15.9728	0.108463	0.891537
Breast	GTEX-1JKYN-0726-SM-ARZMY	12.7885	2.56555	15.354	0.167093	0.832907
Breast	GTEX-14B4R-1226-SM-5TDDT	9.8459	2.38973	12.2356	0.195309	0.804691
Breast	GTEX-12WSN-1326-SM-5GCNT	9.78121	1.48379	11.265	0.131717	0.868283
Breast	GTEX-14PJO-0726-SM-69LO8	8.06758	1.85067	9.91825	0.186592	0.813408
Breast	GTEX-12WSM-1726-SM-5BC6J	8.43346	0.840667	9.27413	0.0906464	0.909354
Breast	GTEX-XGQ4-0926-SM-4AT4U	7.47959	1.05014	8.52973	0.123115	0.876885
Breast	GTEX-Y8LW-1626-SM-5IFHX	6.99322	0.964719	7.95793	0.121227	0.878773
Breast	GTEX-1K9T9-1426-SM-DIPFQ	6.2234	1.61439	7.83779	0.205975	0.794025
CervixUteri	GTEX-ZPIC-1326-SM-DO91Y	4.87188	0.553104	5.42498	0.101955	0.898045
Colon	GTEX-1HSMQ-2726-SM-C1YRE	18.878	1.40017	20.2782	0.0690479	0.930952
Colon	GTEX-14C39-1926-SM-5ZZW5	12.7057	0.895418	13.6011	0.0658341	0.934166
Colon	GTEX-1K9T9-2826-SM-D4P3F	9.79051	1.40575	11.1963	0.125556	0.874444
Colon	GTEX-ZV7C-1526-SM-5NQ72	8.36577	0.918211	9.28398	0.0989027	0.901097
Colon	GTEX-13PL7-2526-SM-5IFGR	7.22434	0.710038	7.93437	0.0894888	0.910511
Colon	GTEX-13FTW-1826-SM-5IJEN	6.94626	0.524774	7.47104	0.0702411	0.929759
Colon	GTEX-13D11-0826-SM-5KLZJ	5.84828	0.712899	6.56118	0.108654	0.891346
Colon	GTEX-1HCU7-2626-SM-C1YQO	5.87738	0.482968	6.36035	0.0759342	0.924066
Colon	GTEX-11VI4-1426-SM-5GU6O	5.46987	0.709077	6.17895	0.114757	0.885243
Colon	GTEX-ZY6K-1226-SM-5GZYL	4.64269	0.850155	5.49284	0.154775	0.845225
Esophagus	GTEX-13O3P-1326-SM-5K7Y8	21.9772	1.57069	23.5479	0.0667019	0.933298
Esophagus	GTEX-16XZZ-1726-SM-7KULD	20.0503	1.82144	21.8717	0.0832782	0.916722
Esophagus	GTEX-113JC-0926-SM-5H114	15.5939	2.20569	17.7996	0.123918	0.876082
Esophagus	GTEX-14C38-2226-SM-793AW	9.51918	0.930318	10.4495	0.0890299	0.91097
Esophagus	GTEX-13PL7-0526-SM-5J2MQ	7.60814	0.730092	8.33823	0.0875596	0.91244
Esophagus	GTEX-YF7O-0826-SM-4W21F	8.05892	0.268275	8.3272	0.0322167	0.967783
Esophagus	GTEX-1HCU8-2326-SM-ACKVL	6.91837	0.887858	7.80623	0.113737	0.886263
Esophagus	GTEX-S4Q7-0526-SM-4AD5N	6.83417	0.955821	7.78999	0.122699	0.877301
Esophagus	GTEX-S341-0426-SM-4AD5L	6.80235	0.844387	7.64673	0.110425	0.889575
Esophagus	GTEX-SJXC-1526-SM-EZ6L5	6.7284	0.819988	7.54839	0.108631	0.891369
FallopianTube	GTEX-U3ZN-1126-SM-4DXUL	1.87232	0.282168	2.15449	0.130967	0.869033
Heart	GTEX-1CB4H-0626-SM-7IGN3	16.9551	2.87583	19.8309	0.145018	0.854982
Heart	GTEX-WI4N-0726-SM-3TW93	7.9153	1.78149	9.69679	0.18372	0.81628
Heart	GTEX-1F75B-1126-SM-7RHGP	7.63886	1.44081	9.07968	0.158686	0.841314
Heart	GTEX-13OW5-1126-SM-5J1NR	7.1706	0.933643	8.10424	0.115204	0.884796
Heart	GTEX-1GN1V-0826-SM-9KNU6	6.09892	0.837645	6.93657	0.120758	0.879242
Heart	GTEX-OIZH-0326-SM-2HMKC	5.96461	0.620203	6.58481	0.0941869	0.905813
Heart	GTEX-13N1W-1026-SM-5IJC5	4.83049	0.841735	5.67222	0.148396	0.851604
Heart	GTEX-1LGRB-1026-SM-CNPQD	4.63941	1.01444	5.65385	0.179425	0.820575
Heart	GTEX-14PHX-0626-SM-5YY8Z	4.90892	0.685823	5.59475	0.122583	0.877417
Heart	GTEX-18D9B-1126-SM-7KFSH	4.58223	0.813158	5.39539	0.150714	0.849286
Kidney	GTEX-14C5O-2026-SM-5YYB1	7.16178	3.82022	10.982	0.347862	0.652138
Kidney	GTEX-12WSG-0826-SM-5EQ5A	4.95383	0.665808	5.61964	0.118479	0.881521
Kidney	GTEX-P4QS-1126-SM-3NMD5	2.81481	0.802308	3.61712	0.221809	0.778191
Kidney	GTEX-13112-2126-SM-5GCO4	1.35319	1.11481	2.468	0.451706	0.548294
Liver	GTEX-QEL4-1226-SM-447A4	3.67671	0.697339	4.37405	0.159426	0.840574
Liver	GTEX-1KD4Q-1526-SM-D4P3L	3.66497	0.6627	4.32767	0.153131	0.846869
Liver	GTEX-ZVP2-0626-SM-51MSO	3.59346	0.703762	4.29722	0.163771	0.836229
Liver	GTEX-1GN1U-0926-SM-9WPPY	3.15042	1.05027	4.20069	0.250023	0.749977
Liver	GTEX-WFON-1726-SM-4LVMQ	2.64262	1.08602	3.72865	0.291265	0.708735
Liver	GTEX-12WSL-0226-SM-5CVMJ	2.84827	0.771798	3.62007	0.2132	0.7868
Liver	GTEX-11GSP-0626-SM-5986T	2.83641	0.702348	3.53876	0.198473	0.801527
Liver	GTEX-RTLS-1326-SM-46MUN	2.90598	0.629771	3.53575	0.178115	0.821885
Liver	GTEX-11ZUS-2526-SM-59872	3.05548	0.408818	3.4643	0.118009	0.881991
Liver	GTEX-RNOR-1426-SM-48FDJ	2.92737	0.532766	3.46014	0.153972	0.846028
Lung	GTEX-13O3O-0726-SM-5J1N7	75.1934	31.073	106.266	0.292407	0.707593
Lung	GTEX-REY6-0426-SM-2TF5G	82.0091	22.3829	104.392	0.214412	0.785588
Lung	GTEX-OHPM-0526-SM-2YUMJ	68.556	20.6654	89.2214	0.231619	0.768381
Lung	GTEX-133LE-0526-SM-5N9EJ	73.4132	12.5814	85.9946	0.146304	0.853696
Lung	GTEX-OXRO-0326-SM-33HBM	60.5929	23.8291	84.422	0.282261	0.717739
Lung	GTEX-17EVP-0726-SM-7EWDX	44.3873	39.4056	83.7929	0.470274	0.529726
Lung	GTEX-1H23P-1026-SM-9QEHQ	63.0174	17.8006	80.8179	0.220255	0.779745
Lung	GTEX-RU72-0526-SM-2TF5Z	34.933	34.9289	69.8619	0.49997	0.50003
Lung	GTEX-13G51-0426-SM-5K7Z5	40.9934	18.2068	59.2002	0.307546	0.692454
Lung	GTEX-1QP29-1226-SM-E6CQ1	42.3126	10.4784	52.7909	0.198488	0.801512
Muscle	GTEX-1R9PO-2426-SM-EVYBS	2.57967	0.863255	3.44293	0.250733	0.749267
Muscle	GTEX-WWTW-0626-SM-4MVNS	2.52434	0.546974	3.07132	0.178091	0.821909
Muscle	GTEX-1F88E-1826-SM-9MQLV	2.406	0.436582	2.84259	0.153586	0.846414
Muscle	GTEX-13NYC-0726-SM-5J2NQ	1.53308	0.475451	2.00853	0.236716	0.763284
Muscle	GTEX-1LH75-2626-SM-E9TKL	1.48726	0.483695	1.97095	0.245412	0.754588
Muscle	GTEX-ZYY3-0526-SM-5E45G	1.32944	0.525814	1.85526	0.283419	0.716581
Muscle	GTEX-1QPFJ-0326-SM-E8VO2	1.30484	0.407329	1.71217	0.237902	0.762098
Muscle	GTEX-13PDP-0326-SM-5K7XP	1.3314	0.249728	1.58113	0.157943	0.842057
Muscle	GTEX-SN8G-0326-SM-32PLG	1.01996	0.529431	1.5494	0.341702	0.658298
Muscle	GTEX-139T8-0526-SM-5KLZL	1.07627	0.245664	1.32194	0.185836	0.814164
Nerve	GTEX-13PVQ-0426-SM-5J1OG	8.92624	0.860309	9.78655	0.0879073	0.912093
Nerve	GTEX-13O3P-0326-SM-5K7VM	6.3692	0.670866	7.04007	0.0952925	0.904707
Nerve	GTEX-13O1R-0426-SM-5K7WG	5.57614	1.22814	6.80428	0.180496	0.819504
Nerve	GTEX-139TU-0326-SM-62LFK	4.92347	0.72999	5.65346	0.129123	0.870877
Nerve	GTEX-1F5PK-2726-SM-9MQLC	3.2724	0.749594	4.02199	0.186374	0.813626
Nerve	GTEX-1IGQW-0326-SM-COH44	3.08343	0.829442	3.91287	0.211978	0.788022
Nerve	GTEX-Y114-2626-SM-4TT8Y	3.48673	0.39194	3.87867	0.10105	0.89895
Nerve	GTEX-1KXAM-2526-SM-DIPFD	3.32232	0.459637	3.78196	0.121534	0.878466
Nerve	GTEX-15CHC-2526-SM-686YX	2.4929	0.699546	3.19245	0.219125	0.780875
Nerve	GTEX-11XUK-2326-SM-5CVLM	2.87586	0.30089	3.17675	0.0947163	0.905284
Ovary	GTEX-13D11-1126-SM-5KLYS	2.11838	0.084263	2.20264	0.0382554	0.961745
Ovary	GTEX-X4EO-2426-SM-4QASD	1.68345	0.188883	1.87233	0.100881	0.899119
Ovary	GTEX-SN8G-2426-SM-EVR31	1.50815	0.253827	1.76197	0.144058	0.855942
Ovary	GTEX-11DXX-1426-SM-5GIDU	1.4086	0.174416	1.58302	0.110179	0.889821
Ovary	GTEX-WYVS-1526-SM-4OND4	1.21555	0.30318	1.51873	0.199627	0.800373
Ovary	GTEX-ZAJG-2726-SM-5S2MU	0.518419	0.078697	0.597116	0.131795	0.868205
Pancreas	GTEX-1PWST-1526-SM-EXOIT	4.12	0.784103	4.9041	0.159887	0.840113
Pancreas	GTEX-1JMPZ-1026-SM-CXZJS	2.01964	0.442797	2.46243	0.179821	0.820179
Pancreas	GTEX-ZTPG-1026-SM-5DUWP	1.41284	0.434861	1.8477	0.235353	0.764647
Pancreas	GTEX-NPJ8-2126-SM-3MJGK	1.20833	0.160781	1.36912	0.117434	0.882566
Pancreas	GTEX-R55G-0326-SM-48FDM	0.771727	0.148613	0.92034	0.161476	0.838524
Pancreas	GTEX-SUCS-1426-SM-4DM5W	0.841809	0.022443	0.864252	0.0259681	0.974032
Pancreas	GTEX-144GN-0826-SM-5LU5G	0.777031	0.053017	0.830048	0.0638722	0.936128
Pancreas	GTEX-145ME-0326-SM-5S2QO	0.431732	0	0.431732	0	1
Pancreas	GTEX-111CU-0526-SM-5EGHK	0.360372	0.034418	0.39479	0.0871805	0.912819
Pancreas	GTEX-WRHK-0226-SM-4MVOH	0.350972	0	0.350972	0	1
Pituitary	GTEX-1LKK1-3026-SM-EAZ3W	12.247	2.5479	14.7949	0.172214	0.827786
Pituitary	GTEX-1R9K4-2926-SM-DPRY3	9.6308	2.33177	11.9626	0.194922	0.805078
Pituitary	GTEX-1PWST-2926-SM-EAZ3G	7.54905	2.53027	10.0793	0.251036	0.748964
Pituitary	GTEX-NPJ7-2926-SM-3MJGQ	7.1268	0.883482	8.01028	0.110294	0.889706
Pituitary	GTEX-13NZA-3126-SM-5IJFU	3.85178	0.813435	4.66521	0.174362	0.825638
Pituitary	GTEX-1IKK5-2826-SM-AHZ2Y	3.04609	0.80655	3.85264	0.20935	0.79065
Pituitary	GTEX-11GSO-2826-SM-5HL6Q	3.15909	0.262101	3.42119	0.076611	0.923389
Pituitary	GTEX-ZAB4-3126-SM-57WCJ	2.1281	0.477685	2.60578	0.183317	0.816683
Pituitary	GTEX-1QP6S-3126-SM-DPRZY	1.46841	0.502748	1.97116	0.255052	0.744948
Pituitary	GTEX-ZUA1-3126-SM-59HJ8	1.65198	0.231006	1.88299	0.122681	0.877319
Prostate	GTEX-111YS-1726-SM-5GIED	8.71536	1.32615	10.0415	0.132067	0.867933
Prostate	GTEX-QEG5-2426-SM-EYYVC	8.69799	1.0483	9.74629	0.107559	0.892441
Prostate	GTEX-XGQ4-1826-SM-4AT6F	7.33848	0.89954	8.23802	0.109194	0.890806
Prostate	GTEX-1GPI7-1626-SM-7P8TN	3.78812	0.979561	4.76768	0.205458	0.794542
Prostate	GTEX-1A3MV-0826-SM-72D6J	4.1295	0.617203	4.74671	0.130028	0.869972
Prostate	GTEX-11OF3-1726-SM-5GU5Q	4.21228	0.322351	4.53463	0.0710865	0.928914
Prostate	GTEX-ZEX8-2026-SM-4WKF3	3.3307	0.868432	4.19913	0.206812	0.793188
Prostate	GTEX-1MUQO-1526-SM-DPRYK	3.08201	0.741673	3.82368	0.193968	0.806032
Prostate	GTEX-11NSD-0826-SM-5986S	3.03488	0.462626	3.49751	0.132273	0.867727
Prostate	GTEX-1F6I4-1326-SM-7P8QQ	3.22444	0.262189	3.48663	0.0751983	0.924802
SalivaryGland	GTEX-1HSEH-1826-SM-A96SA	4.82895	0.788182	5.61713	0.140318	0.859682
SalivaryGland	GTEX-18A67-0626-SM-7KFSL	3.7786	0.786941	4.56554	0.172365	0.827635
SalivaryGland	GTEX-X15G-2126-SM-4PQZR	3.26984	0.662441	3.93228	0.168462	0.831538
SalivaryGland	GTEX-12BJ1-2226-SM-5BC6G	2.90327	0.568268	3.47154	0.163693	0.836307
SalivaryGland	GTEX-13O21-1926-SM-5MR39	2.94788	0.459099	3.40698	0.134752	0.865248
SalivaryGland	GTEX-WFJO-2026-SM-4LVM3	2.55714	0.5251	3.08224	0.170363	0.829637
SalivaryGland	GTEX-11EMC-2526-SM-5PNVU	1.11757	0.126254	1.24383	0.101504	0.898496
Skin	GTEX-S4UY-0008-SM-3NM8H	10.5603	4.34826	14.9086	0.291661	0.708339
Skin	GTEX-Y8LW-1526-SM-5IFHL	9.88433	1.50033	11.3847	0.131785	0.868215
Skin	GTEX-1H23P-0126-SM-ADEJ3	7.93995	1.35832	9.29826	0.146083	0.853917
Skin	GTEX-U4B1-1826-SM-4DXSU	8.42419	0.849721	9.27391	0.0916249	0.908375
Skin	GTEX-QDVJ-0008-SM-48U2E	7.34896	1.68898	9.03794	0.186877	0.813123
Skin	GTEX-OOBK-0126-SM-2YUND	6.77215	2.03233	8.80449	0.230829	0.769171
Skin	GTEX-PLZ5-2026-SM-2S1O4	6.75143	0.999215	7.75064	0.12892	0.87108
Skin	GTEX-1HBPH-0426-SM-B2LW5	6.68763	0.774929	7.46256	0.103842	0.896158
Skin	GTEX-11UD2-2526-SM-5CVNU	6.31804	0.880997	7.19904	0.122377	0.877623
Skin	GTEX-X8HC-0626-SM-4E3HQ	5.50428	0.978338	6.48262	0.150917	0.849083
SmallIntestine	GTEX-148VJ-2226-SM-5NQ9M	34.745	3.75196	38.4969	0.0974612	0.902539
SmallIntestine	GTEX-ZQG8-2526-SM-57WEQ	18.4932	1.40349	19.8967	0.0705389	0.929461
SmallIntestine	GTEX-139T6-1026-SM-5IJGC	13.6843	1.22735	14.9117	0.0823078	0.917692
SmallIntestine	GTEX-ZVZP-1826-SM-5GZXB	13.1539	1.18857	14.3424	0.0828711	0.917129
SmallIntestine	GTEX-1OJC3-1626-SM-E9U65	11.2583	1.42407	12.6824	0.112287	0.887713
SmallIntestine	GTEX-VJYA-0926-SM-4KL1N	8.76306	1.12496	9.88803	0.11377	0.88623
SmallIntestine	GTEX-X5EB-1626-SM-4E3IV	8.73438	0.580089	9.31447	0.0622782	0.937722
SmallIntestine	GTEX-13X6H-1826-SM-7EWCZ	7.14594	1.41603	8.56198	0.165386	0.834614
SmallIntestine	GTEX-1I1GT-1826-SM-ARZLW	2.69333	0.078718	2.77205	0.028397	0.971603
Spleen	GTEX-11LCK-0126-SM-5A5M5	62.2403	1.26731	63.5076	0.0199552	0.980045
Spleen	GTEX-15RIG-0126-SM-6PAN4	61.7237	0.689276	62.413	0.0110438	0.988956
Spleen	GTEX-Y3I4-0126-SM-4TT26	31.6913	1.09784	32.7891	0.033482	0.966518
Spleen	GTEX-111CU-0426-SM-5GZY1	27.9777	1.01196	28.9897	0.0349076	0.965092
Spleen	GTEX-15DZA-0126-SM-6PAMV	28.1415	0.624508	28.766	0.0217099	0.97829
Spleen	GTEX-1MCYP-0226-SM-EV7A3	27.7864	0.363117	28.1495	0.0128996	0.9871
Spleen	GTEX-1R7EV-0126-SM-EAZ3O	12.8747	0.695455	13.5701	0.051249	0.948751
Spleen	GTEX-ZTTD-1726-SM-57WEL	12.4008	1.00043	13.4012	0.0746518	0.925348
Spleen	GTEX-1H3VY-1526-SM-9WG7S	9.0833	0.80647	9.88977	0.0815459	0.918454
Spleen	GTEX-ZEX8-0726-SM-4WKH8	5.44272	0.335095	5.77781	0.0579969	0.942003
Stomach	GTEX-ZVP2-1626-SM-5GU5D	4.34454	0.555736	4.90028	0.113409	0.886591
Stomach	GTEX-UJHI-1026-SM-4IHJP	3.11612	0.235948	3.35207	0.0703888	0.929611
Stomach	GTEX-S4Q7-0726-SM-4AD5F	2.9915	0.35564	3.34714	0.106252	0.893748
Stomach	GTEX-117YX-1026-SM-5H11V	1.96721	0.270329	2.23754	0.120815	0.879185
Stomach	GTEX-1R7EU-1126-SM-EAZ4M	1.816	0.144911	1.96091	0.0738997	0.9261
Stomach	GTEX-ZVT3-2126-SM-59HL2	1.38446	0.263817	1.64828	0.160056	0.839944
Stomach	GTEX-1H1DG-2126-SM-9WPPB	1.41833	0.16793	1.58626	0.105865	0.894135
Stomach	GTEX-S4UY-1626-SM-4AD55	1.18928	0.216938	1.40622	0.15427	0.84573
Stomach	GTEX-S95S-0826-SM-4B64N	1.25192	0.113745	1.36567	0.0832888	0.916711
Stomach	GTEX-17MF6-2126-SM-7KFS7	0.969899	0.126148	1.09605	0.115094	0.884906
Testis	GTEX-117YX-2026-SM-5GIEF	2.0376	0.245343	2.28294	0.107468	0.892532
Testis	GTEX-14E6E-1026-SM-664N9	1.59337	0.605915	2.19928	0.275506	0.724494
Testis	GTEX-1ICLY-2926-SM-C1YS5	1.57481	0.290708	1.86552	0.155832	0.844168
Testis	GTEX-13OVH-0726-SM-5N9BU	1.57791	0.258245	1.83616	0.140644	0.859356
Testis	GTEX-1JJ6O-0526-SM-AHZ3G	1.30012	0.366409	1.66653	0.219864	0.780136
Testis	GTEX-1GF9W-2126-SM-7MXUX	1.37356	0.277475	1.65103	0.168062	0.831938
Testis	GTEX-Q2AI-1226-SM-48U14	0.972234	0.35181	1.32404	0.265709	0.734291
Testis	GTEX-S4Q7-1226-SM-4AD5I	1.08191	0.204594	1.2865	0.159031	0.840969
Testis	GTEX-YJ89-0626-SM-4TT3Z	1.05179	0.186418	1.23821	0.150554	0.849446
Testis	GTEX-X3Y1-2626-SM-4PQZI	0.994616	0.197747	1.19236	0.165845	0.834155
Thyroid	GTEX-145ME-0126-SM-5S2QM	8.78834	2.55037	11.3387	0.224926	0.775074
Thyroid	GTEX-1I1GU-0826-SM-ARZM5	6.91472	1.61689	8.53161	0.189517	0.810483
Thyroid	GTEX-1HCU9-0226-SM-9WPNT	6.50594	1.12845	7.63439	0.147812	0.852188
Thyroid	GTEX-OXRO-1226-SM-48TDL	5.11484	2.13502	7.24985	0.294491	0.705509
Thyroid	GTEX-183WM-2626-SM-7KFRY	5.29326	1.27017	6.56343	0.193523	0.806477
Thyroid	GTEX-1I19N-0226-SM-CE6ST	4.78856	1.33281	6.12137	0.217731	0.782269
Thyroid	GTEX-1J8QM-0726-SM-CE6RF	5.09858	0.815665	5.91425	0.137915	0.862085
Thyroid	GTEX-13OVJ-0626-SM-5J2O2	4.55062	1.30418	5.8548	0.222754	0.777246
Thyroid	GTEX-P44G-0626-SM-2I5EO	3.5982	1.44064	5.03885	0.285908	0.714092
Thyroid	GTEX-WFG8-0426-SM-3GILD	4.40568	0.593646	4.99932	0.118745	0.881255
Uterus	GTEX-T6MO-1526-SM-4DM57	4.72835	0.455786	5.18414	0.0879193	0.912081
Uterus	GTEX-1R9JW-1326-SM-E6CQ7	4.23656	0.435083	4.67165	0.0931327	0.906867
Uterus	GTEX-1C475-0626-SM-73KV9	4.04263	0.392468	4.4351	0.0884913	0.911509
Uterus	GTEX-11DXX-1526-SM-5H115	2.3075	0.407173	2.71468	0.149989	0.850011
Uterus	GTEX-14PJM-2826-SM-69LPV	0.724917	0.089218	0.814135	0.109586	0.890414
Vagina	GTEX-ZYVF-0326-SM-5GIES	8.17376	0.655644	8.8294	0.0742569	0.925743
Vagina	GTEX-1LH75-1726-SM-DHXKZ	6.47865	0.517671	6.99632	0.0739918	0.926008
Vagina	GTEX-1399S-2326-SM-5K7YV	5.94709	0.541064	6.48815	0.0833926	0.916607
Vagina	GTEX-15UF6-2126-SM-6M46Z	4.35489	1.21572	5.57061	0.218238	0.781762
Vagina	GTEX-14PN3-1626-SM-6AJAV	2.11688	0.547656	2.66453	0.205535	0.794465
Vagina	GTEX-11TTK-2726-SM-5GU58	2.17444	0.305884	2.48032	0.123324	0.876676
Vagina	GTEX-12WSD-2926-SM-5LZUH	2.02762	0.322524	2.35014	0.137236	0.862764
Vagina	GTEX-13PL7-2726-SM-5L3GB	2.10398	0.071	2.17498	0.0326439	0.967356
Vagina	GTEX-SE5C-1126-SM-4BRWZ	1.87241	0.288696	2.1611	0.133587	0.866413
Vagina	GTEX-Q734-1426-SM-DTXFX	1.71684	0.249866	1.9667	0.127048	0.872952
Mouse
Tissue	Accession Number	IL18R1_Long	IL18R1_Short	Total IL18R1 TPM	Short %	Long %
adipose tissue	SRR5048011	0.186015	0.215693	0.401708	0.53694	0.46306
adipose tissue	SRR5048012	0.202788	0.296944	0.499732	0.594206	0.405794
adipose tissue	SRR5048013	0.190923	0.574822	0.765745	0.75067	0.24933
adipose tissue	SRR5048014	0.377052	0.726629	1.10368	0.658369	0.341631
adipose tissue	SRR5171088	1.50676	0.366558	1.87331	0.195674	0.804326
adipose tissue	SRR5171089	0.801215	0.623668	1.42488	0.437698	0.562302
Brain	SRR5048019	0.191763	0	0.191763	0	1
Brain	SRR5048020	0.079156	0.018085	0.097241	0.185981	0.814019
Brain	SRR5171101	0.06395	0	0.06395	0	1
Brain	SRR5171102	0	0	0	0	0
Colon	SRR5047913	0.287886	0.166122	0.454008	0.365901	0.634099
Colon	SRR5047914	0	0.105934	0.105934	1	0
Colon	SRR5047915	0.04983	0.172203	0.222033	0.775574	0.224426
Colon	SRR5047916	0.08418	0.330752	0.414932	0.797123	0.202877
Colon	SRR5047917	0	0.110933	0.110933	1	0
Colon	SRR5047918	0.082585	0	0.082585	0	1
Duodenum	SRR5047963	0.081727	0	0.081727	0	1
Duodenum	SRR5047964	0	0.072764	0.072764	1	0
Duodenum	SRR5047965	0.082949	0	0.082949	0	1
Duodenum	SRR5047966	0.272882	0.091927	0.364809	0.251987	0.748013
Duodenum	SRR5047967	0.058019	0.330887	0.388906	0.850815	0.149185
Duodenum	SRR5047968	0.132117	0.06099	0.193107	0.315835	0.684165
Duodenum	SRR5047969	0	0.857811	0.857811	1	0
Kidney	SRR5047925	0.291645	0.109528	0.401173	0.273019	0.726981
Kidney	SRR5047926	0.220681	0.202344	0.423025	0.478326	0.521674
Kidney	SRR5047927	0.233708	0.186377	0.420085	0.443665	0.556335
Kidney	SRR5047928	0.155254	0.264856	0.42011	0.630444	0.369556
Kidney	SRR5047929	0	0.203206	0.203206	1	0
Kidney	SRR5047930	0.154293	0.170588	0.324881	0.525078	0.474922
Kidney	SRR5171094	0.24607	0.167095	0.413165	0.404427	0.595573
Kidney	SRR5171095	0.23026	0.250808	0.481068	0.521357	0.478643
Liver	SRR5047931	0	0	0	0	0
Liver	SRR5047932	0	0	0	0	0
Liver	SRR5047933	0.036658	0	0.036658	0	1
Liver	SRR5047934	0	0.129523	0.129523	1	0
Liver	SRR5047935	0.069371	0.064715	0.134086	0.482638	0.517362
Liver	SRR5047936	0	0.034585	0.034585	1	0
Lung	SRR5047937	8.34975	13.3123	21.662	0.614544	0.385456
Lung	SRR5047938	7.60746	12.7651	20.3725	0.626582	0.373418
Lung	SRR5047939	15.8238	26.1768	42.0006	0.623247	0.376753
Lung	SRR5047940	11.8701	25.51	37.3801	0.682448	0.317552
Lung	SRR5171113	23.1614	17.5374	40.6988	0.430907	0.569093
Lung	SRR453156	15.8638	26.5404	42.4042	0.625891	0.374109
Lung	SRR453157	11.8608	25.4898	37.3505	0.682447	0.317553
Lung	SRR453158	8.34952	13.3123	21.6618	0.614551	0.385449
Lung	SRR453159	7.60774	12.7663	20.374	0.626595	0.373405
Lymph Node	SRR23288289	0.324842	0	0.324842	0	1
Lymph Node	SRR23288290	1.34238	1.25274	2.59512	0.48273	0.51727
Lymph Node	SRR23288291	1.23249	0	1.23249	0	1
Lymph Node	SRR23288292	0.602392	1.20287	1.80526	0.666313	0.333687
Mammary Gland	SRR5047979	0.935281	1.3363	2.27158	0.588269	0.411731
Mammary Gland	SRR5047980	1.5143	1.31531	2.8296	0.464838	0.535162
Mammary Gland	SRR5047981	1.51574	2.09417	3.60991	0.580117	0.419883
Mammary Gland	SRR5047982	0.892955	1.59107	2.48402	0.640521	0.359479
Mammary Gland	SRR5047983	0.601486	1.81389	2.41538	0.750976	0.249024
Mammary Gland	SRR5047984	0.611538	1.37559	1.98713	0.69225	0.30775
Ovary	SRR5047985	0.606193	0.284691	0.890884	0.31956	0.68044
Ovary	SRR5047986	0.18701	0	0.18701	0	1
Ovary	SRR5047987	0.699808	0.319402	1.01921	0.313382	0.686618
Ovary	SRR5047988	0.755921	0	0.755921	0	1
Ovary	SRR5047989	0.728936	0.242451	0.971387	0.249593	0.750407
Ovary	SRR5047990	0.546305	0.889689	1.43599	0.619563	0.380437
Ovary	SRR5047991	0.782906	1.01129	1.79419	0.563644	0.436356
Ovary	SRR5047992	1.19098	1.74583	2.93681	0.594465	0.405535
Ovary	SRR5047993	0.5458	0.203427	0.749227	0.271516	0.728484
Ovary	SRR5047994	0.272157	0.203767	0.475924	0.42815	0.57185
Ovary	SRR5171100	0.904836	0.559503	1.46434	0.382086	0.617914
PBMC	SRR34946895	17.0033	4.45018	21.4535	0.207434	0.792566
PBMC	SRR34946896	11.7801	3.46026	15.2403	0.227046	0.772954
PBMC	SRR34946897	16.9335	3.94648	20.88	0.189008	0.810992
PBMC	SRR31438614	3.1267	1.04804	4.17474	0.251043	0.748957
PBMC	SRR31438615	3.58743	4.46054	8.04797	0.554245	0.445755
Skin	SRR35371702	1.04413	1.26546	2.3096	0.547915	0.452085
Skin	SRR35371703	1.10505	2.09761	3.20265	0.654958	0.345042
Skin	SRR35371704	1.20611	1.69761	2.90371	0.584633	0.415367
Skin	SRR35671569	2.01487	0.925436	2.94031	0.314741	0.685259
Skin	SRR35671570	2.64536	0.946005	3.59136	0.263411	0.736589
Small Intestine	SRR5048001	0.073181	0.573951	0.647132	0.886915	0.113085
Small Intestine	SRR5048002	0.112286	0.352223	0.464509	0.758269	0.241731
Small Intestine	SRR5048003	0	0	0	0	0
Small Intestine	SRR5048004	0.09574	0.334183	0.429923	0.777309	0.222691
Small Intestine	SRR5048005	0.157279	0.483123	0.640402	0.754406	0.245594
Small Intestine	SRR5048006	0.435049	0.107251	0.5423	0.197771	0.802229
Small Intestine	SRR5048007	0.170615	0.168139	0.338754	0.496345	0.503655
Small Intestine	SRR5048008	0.593096	0	0.593096	0	1
Small Intestine	SRR5048009	0.602914	0	0.602914	0	1
Small Intestine	SRR5048010	0.429496	0.278345	0.707841	0.393231	0.606769
Spleen	SRR5047941	2.03733	2.22217	4.2595	0.521697	0.478303
Spleen	SRR5047942	2.70363	1.41471	4.11834	0.343515	0.656485
Spleen	SRR5047943	2.5612	1.24384	3.80504	0.326893	0.673107
Spleen	SRR5047944	1.74028	1.82823	3.56851	0.512323	0.487677
Spleen	SRR5047945	1.58984	0.906714	2.49656	0.363186	0.636814
Spleen	SRR5047946	2.03804	1.46876	3.50679	0.418831	0.581169
Spleen	SRR5171241	0.47866	0.199287	0.677947	0.293957	0.706043
Spleen	SRR5171242	13.8025	2.53595	16.3385	0.155214	0.844786
Stomach	SRR5047995	0.086777	1.4326	1.51938	0.942886	0.0571135
Stomach	SRR5047996	0.080593	1.94495	2.02554	0.960212	0.0397884
Stomach	SRR5047997	0.075032	1.10814	1.18318	0.936584	0.0634157
Stomach	SRR5047998	0.428004	1.06276	1.49077	0.712897	0.287103
Stomach	SRR5047999	0.341923	0.568009	0.909932	0.624232	0.375768
Stomach	SRR5048000	0.306284	0.782423	1.08871	0.718672	0.281328
Testis	SRR5047953	0.151646	0.114801	0.266447	0.430859	0.569141
Testis	SRR5047954	0.019442	0.078772	0.098214	0.802045	0.197955
Testis	SRR5047955	0.12229	0.072133	0.194423	0.371011	0.628989
Testis	SRR5047956	0.058877	0.120316	0.179193	0.671432	0.328568
Testis	SRR5171084	0.094769	0.027716	0.122485	0.226281	0.773719
Testis	SRR5171085	0	0	0	0	0
Thymus	SRR5047947	1.88593	1.69007	3.576	0.472615	0.527385
Thymus	SRR5047948	1.5843	1.4055	2.9898	0.4701	0.5299
Thymus	SRR5047949	1.76362	1.87861	3.64222	0.515786	0.484214
Thymus	SRR5047950	1.68826	1.27055	2.95881	0.429413	0.570587
Thymus	SRR5047951	1.31649	1.40999	2.72647	0.517147	0.482853
Thymus	SRR5047952	1.39875	1.15633	2.55508	0.452562	0.547438
Additional Bats
Egyptian rousette
Tissue	Accession Number	IL18R1_Long	IL18R1_Short	Total IL18R1 TPM	Short %	Long %
Lymph Node	SRR2914051	0.8	1	1.8	0.555556	0.444444
Lymph Node	SRR2914368	1.8	3.3	5.1	0.647059	0.352941
Kidney	SRR2913355	0.2	0.2	0.4	0.5	0.5
Kidney	SRR2914360	0.4	0.4	0.8	0.5	0.5
Spleen	SRR2914113	0.5	1.2	1.7	0.705882	0.294118
Spleen	SRR2914371	5.1	2.8	7.9	0.35443	0.64557
Lung	SRR2913598	5.7	5.1	10.8	0.472222	0.527778
Lung	SRR2914366	1.3	2.2	3.5	0.628571	0.371429
PBMC	SRR2914068	1.6	2.5	4.1	0.609756	0.390244
PBMC	SRR2914370	15	6.2	21.2	0.292453	0.707547
Big brown bat
Tissue	Accession Number	IL18R1_long	IL18R1_short	Total IL18R1 TPM	Short %	Long %
Skin	SRR31710342	3.5	10.85	14.35	0.756098	0.243902
Skin	SRR31710343	6.7	10.3	17	0.605882	0.394118
Skin	SRR31710344	3.2	15.7	18.9	0.830688	0.169312
Skin	SRR31710345	1.5	2.8	4.3	0.651163	0.348837
Common vampire bat
Tissue	Accession Number	IL18R1_long	IL18R1_short	Total IL18R1 TPM	Short %	Long %
Tongue	SRR13259299	0.144797	0	0.144797	0	1
Stomach	SRR13259300	0.423202	0	0.423202	0	1
Spleen	SRR13259301	2.65513	0	2.65513	0	1
Pancreas	SRR13259302	0.272242	0	0.272242	0	1
Liver	SRR13259304	0.221134	0	0.221134	0	1
Kidney	SRR13259305	1.08325	0	1.08325	0	1
Intestine	SRR13259306	2.22414	0	2.22414	0	1
Gallbladder	SRR13259307	0.086435	0	0.086435	0	1
Additional Rodents
Norway Rat
Tissue	Accession Number	IL18R1_Long	IL18R1_Short	Total IL18R1 TPM	Short %	Long %
Blood	SRR28350896	0.050451	0	0.050451	0	1
Blood	SRR31637381	6.66591	1.06999	7.7359	0.138315	0.861685
Blood	SRR31637378	7.91878	1.04159	8.96037	0.116244	0.883756
Blood	SRR28350897	0.036051	0.033324	0.069375	0.480346	0.519654
Blood	SRR28350898	0.052963	0	0.052963	0	1
Blood	SRR31637382	7.56701	1.13158	8.69859	0.130088	0.869912
Blood	SRR33546747	2.2709	2.37648	4.64738	0.511359	0.488641
Blood	SRR31637379	8.19052	0.691865	8.88238	0.0778918	0.922108
Blood	SRR31637380	7.72898	0.453432	8.18242	0.0554154	0.944585
Colon	SRR33546744	2.72869	0.843595	3.57228	0.23615	0.76385
Colon	SRR33546749	1.95551	1.723	3.67851	0.468396	0.531604
Colon	SRR33546748	3.92639	2.74376	6.67016	0.411349	0.588651
Colon	SRR33546746	1.4142	2.7026	4.11679	0.656481	0.343519
Colon	SRR33546745	1.11618	1.36045	2.47663	0.549316	0.450684
Kidney	SRR1170125	0.16276	0	0.16276	0	1
Kidney	SRR1170119	0.293191	0.056768	0.349959	0.162213	0.837787
Kidney	SRR1170117	0.078492	0	0.078492	0	1
Kidney	SRR1170114	0.061794	0.010773	0.072567	0.148456	0.851544
Liver	SRR1170253	0.035211	0	0.035211	0	1
Liver	SRR1170256	0	0.010849	0.010849	1	0
Liver	SRR1170252	0.013004	0	0.013004	0	1
Liver	SRR1170254	0	0.042964	0.042964	1	0
Lung	SRR1170221	0.399998	0.18166	0.581658	0.312314	0.687686
Lung	SRR1170177	0.280219	0.060783	0.341002	0.178248	0.821752
Lung	SRR1170189	0.055139	0.113137	0.168276	0.67233	0.32767
Lung	SRR1170158	0.059675	0.059557	0.119232	0.499505	0.500495
Pancreas	SRR33699575	0.030066	0	0.030066	0	1
Pancreas	SRR33699579	0.101811	0	0.101811	0	1
Pancreas	SRR33699580	0.327114	0	0.327114	0	1
Pancreas	SRR33699576	0	0	0	0	0
Skin	SRR11296713	1.53874	0.049318	1.58806	0.0310556	0.968944
Skin	SRR11296712	1.77644	0.440285	2.21673	0.198619	0.801381
Skin	SRR11296714	2.52263	0.110274	2.6329	0.041883	0.958117
Skin	SRR11296711	2.20882	0.223202	2.43203	0.0917762	0.908224
Spleen	SRR1170418	0.541279	0.203718	0.744997	0.273448	0.726552
Spleen	SRR1170410	0.191011	0.038426	0.229437	0.16748	0.83252
Spleen	SRR1170363	0.285881	0.202385	0.488266	0.414497	0.585503
Spleen	SRR1170385	0.285184	0.123185	0.408369	0.301651	0.698349
Thymus	SRR1170451	0.77385	0.178933	0.952783	0.1878	0.8122
Thymus	SRR1170453	0.044455	0	0.044455	0	1
Thymus	SRR1170455	0.083865	0.02101	0.104875	0.200334	0.799666
Thymus	SRR1170450	0.7059	0.269705	0.975605	0.276449	0.723551
Golden Hamster
Tissue	Accession Number	IL18R1_long	IL18R1_short	Total IL18R1 TPM	Short %	Long %
Spleen	SRR12621140	1.86534	0	1.86534	0	1
Spleen	SRR12621141	3.30878	0.233762	3.54254	0.0659872	0.934013
Spleen	SRR12621151	2.76219	0.55505	3.31724	0.167323	0.832677
Ln	SRR12621152	0.953751	0	0.953751	0	1
Ln	SRR12621153	1.09544	0	1.09544	0	1
Ln	SRR14767780	2.4413	0	2.4413	0	1
Spleen	SRR17216410	2.0837	2.03115	4.11485	0.493615	0.506385
Skin	SRR17216414	1.21012	2.06396	3.27408	0.630394	0.369606
Skin	SRR17216422	0.99247	3.06116	4.05363	0.755165	0.244835
Skin	SRR17216426	1.10923	1.92207	3.0313	0.634075	0.365925
Skin	SRR19329705	40.075	0.96334	41.0384	0.0234741	0.976526
PBMC	SRR19329706	16.7528	1.78576	18.5386	0.0963267	0.903673
PBMC	SRR19329709	0.295438	0.199375	0.494813	0.40293	0.59707
Intestine	SRR19329710	0.10469	0	0.10469	0	1
Intestine	SRR19329711	0.314404	0	0.314404	0	1
Intestine	SRR19329712	0.553265	0	0.553265	0	1
small intestine	SRR23455408	0.376872	0.242901	0.619773	0.391919	0.608081
small intestine	SRR23455409	0.553965	0	0.553965	0	1
small intestine	SRR23455410	0.689784	0.276572	0.966356	0.286201	0.713799
mammary gland	SRR25584898	2.99066	3.54457	6.53523	0.542379	0.457621
mammary gland	SRR25584921	0	0	0	#DIV/0!	#DIV/0!
lung	SRR26641445	6.07258	1.87855	7.95113	0.236262	0.763738
lung	SRR26641446	6.13009	1.88167	8.01176	0.234864	0.765136
lung	SRR26641447	4.0332	0	4.0332	0	1
Nasal epithelium	SRR27774521	5.56409	2.5136	8.07769	0.311178	0.688822
Nasal epithelium	SRR27774522	3.91447	3.27919	7.19365	0.455844	0.544156
Nasal epithelium	SRR27774523	2.4119	1.75826	4.17017	0.421629	0.578371
Nasal epithelium	SRR27774527	4.58443	2.87324	7.45768	0.385273	0.614727
Nasal epithelium	SRR27774528	4.84786	4.99799	9.84584	0.507624	0.492376
Nasal epithelium	SRR27774529	5.12321	1.91619	7.0394	0.272209	0.727791
Nasal epithelium	SRR27774539	7.65586	4.44846	12.1043	0.36751	0.63249
Nasal epithelium	SRR27774540	8.07698	6.0569	14.1339	0.428538	0.571462
Nasal epithelium	SRR27774541	3.39698	3.73347	7.13046	0.523595	0.476405

## Sheet: S2
Summary Statistics: short-read RNAseq data of IL18R1 locus TPM≥2
Species	Tissue	N_Samples	Avg_Total_TPM	SE_Total_TPM	Avg_Long_TPM	SE_Long_TPM	Avg_Short_TPM	SE_Short_TPM	Avg_Percent_Long	SE_Percent_Long	Avg_Percent_Short	SE_Percent_Short	** Small intestine, large intestine, and colon are grouped as intestine; whole blood, PB, and PBMCs grouped as blood; cerebral cortex, hippocampus, and pituitary gland grouped as brain
Jamaican fruit bat (A.jamaicensis)	Intestine	2	31.25	0.55	4.15	0.25	27.1	0.3	13.27	0.566	86.73	0.566
Jamaican fruit bat (A.jamaicensis)	Kidney	2	13.85	2.55	1.75	0.35	12.1	2.2	12.6	0.208	87.4	0.208
Jamaican fruit bat (A.jamaicensis)	Liver	2	25.15	0.55	2.65	0.05	22.5	0.5	10.54	0.032	89.46	0.032
Jamaican fruit bat (A.jamaicensis)	Lung	2	5.6	1.2	2.6	0.1	3	1.3	49.06	12.299	50.94	12.299
Jamaican fruit bat (A.jamaicensis)	Spleen	4	16.92	1.789	12.53	0.926	4.4	1.672	76.01	8.69	23.99	8.69
Jamaican fruit bat (A.jamaicensis)	Skin	3	23.817	3.62928	3.55369	0.390587	20.2633	3.31876	15.278	1.43433	84.722	1.43433
Jamaican fruit bat (A.jamaicensis)	Brain	8	23.1636	9.23375	3.3133	0.922924	19.8503	8.36996	25.6409	6.15543	74.3591	6.15543
Jamaican fruit bat (A.jamaicensis)	Blood	1	2.83366	NA	0.597763	NA	2.2359	NA	21.095	NA	78.905	NA
Cow	Blood	5	4.85	0.658	4.81	0.655	0.04	0.014	99.06	0.309	0.94	0.309
Cow	Intestine	6	4.82	1.132	4.49	1.027	0.32	0.113	93.7	1.184	6.3	1.184
Cow	Lung	1	2.55	NA	2.36	NA	0.19	NA	92.74	NA	7.26	NA
Cow	Lymph Node	3	2.86	0.769	2.74	0.686	0.11	0.082	96.88	1.611	3.12	1.611
Cow	Skin	1	6.72	NA	6.43	NA	0.28	NA	95.8	NA	4.2	NA
Cow	Spleen	6	3.05	0.379	2.68	0.293	0.37	0.142	89.04	3.736	10.96	3.736
Dog	Blood	3	29.91	4.739	29.33	4.798	0.57	0.126	97.91	0.634	2.09	0.634
Dog	Intestine	3	2.13	0.034	1.44	0.148	0.7	0.148	67.23	6.86	32.77	6.86
Dog	Lymph Node	4	2.87	0.155	2.29	0.179	0.58	0.217	80.38	7.356	19.62	7.356
Dog	Spleen	1	2.04	NA	2.04	NA	0	NA	100	NA	0	NA
Horse	Blood	8	3.7	0.611	3.59	0.546	0.11	0.09	98.26	1.422	1.74	1.422
Horse	Lung	2	2.95	0.15	2.9	0.2	0.05	0.05	98.21	1.786	1.79	1.786
Horse	Lymph Node	2	5.6	1.7	5.3	1.6	0.3	0.1	94.7	0.176	5.3	0.176
Horse	Skin	4	2.82	0.196	2.48	0.077	0.34	0.146	88.78	4.66	11.22	4.66
Horse	Spleen	3	3.35	0.318	3.27	0.26	0.08	0.061	97.84	1.536	2.16	1.536
Human	AdrenalGland	10	4.2	0.49	3.56	0.434	0.64	0.069	84.18	0.957	15.82	0.957
Human	Bladder	2	8.78	2.156	7.93	2.042	0.85	0.115	90.05	1.137	9.95	1.137
Human	Blood	10	43.25	8.46	41.83	8.357	1.42	0.295	96.14	0.901	3.86	0.901
Human	BloodVessel	10	10.26	1.438	9.26	1.429	1	0.172	89.13	1.981	10.87	1.981
Human	Brain	10	7.19	0.79	5.8	0.714	1.39	0.127	79.86	1.471	20.14	1.471
Human	Breast	10	11.77	1.244	9.98	1.036	1.8	0.26	84.9	1.283	15.1	1.283
Human	CervixUteri	1	5.42	NA	4.87	NA	0.55	NA	89.8	NA	10.2	NA
Human	Esophagus	10	12.11	2.021	11.01	1.873	1.1	0.184	90.62	0.903	9.38	0.903
Human	FallopianTube	1	2.15	NA	1.87	NA	0.28	NA	86.9	NA	13.1	NA
Human	Heart	10	8.25	1.374	7.07	1.168	1.18	0.219	85.81	0.905	14.19	0.905
Human	Intestine	19	11.85	1.826	10.76	1.669	1.09	0.172	90.59	0.758	9.41	0.758
Human	Kidney	4	5.67	1.886	4.07	1.268	1.6	0.746	71.5	7.272	28.5	7.272
Human	Liver	10	3.85	0.124	3.13	0.12	0.72	0.066	81.21	1.634	18.79	1.634
Human	Lung	10	81.68	5.465	58.54	5.273	23.14	2.978	71.36	3.649	28.64	3.649
Human	Muscle	4	2.84	0.304	2.26	0.245	0.58	0.097	79.52	2.321	20.48	2.321
Human	Nerve	10	5.12	0.684	4.43	0.641	0.69	0.084	85.72	1.629	14.28	1.629
Human	Ovary	1	2.2	NA	2.12	NA	0.08	NA	96.17	NA	3.83	NA
Human	Pancreas	2	3.68	1.221	3.07	1.05	0.61	0.171	83.01	0.997	16.99	0.997
Human	Pituitary	8	7.42	1.592	6.09	1.283	1.33	0.342	82.85	1.946	17.15	1.946
Human	Prostate	10	5.71	0.819	4.96	0.74	0.75	0.107	86.36	1.588	13.64	1.588
Human	SalivaryGland	6	4.01	0.383	3.38	0.335	0.63	0.056	84.17	0.672	15.83	0.672
Human	Skin	10	9.16	0.775	7.62	0.507	1.54	0.338	84.15	1.953	15.85	1.953
Human	Spleen	10	28.73	6.418	27.94	6.379	0.79	0.097	96.01	0.8	3.99	0.8
Human	Stomach	4	3.46	0.547	3.1	0.487	0.35	0.072	89.73	1.118	10.27	1.118
Human	Testis	2	2.24	0.042	1.82	0.222	0.43	0.18	80.85	8.402	19.15	8.402
Human	Thyroid	10	6.92	0.604	5.51	0.476	1.42	0.183	79.67	1.855	20.33	1.855
Human	Uterus	4	4.25	0.536	3.83	0.527	0.42	0.014	89.51	1.508	10.49	1.508
Human	Vagina	9	4.41	0.858	3.92	0.802	0.5	0.108	87.98	2.063	12.02	2.063
Mouse	Blood	5	13.96	3.438	10.49	3.062	3.47	0.634	71.42	6.791	28.58	6.791
Mouse	Lung	9	31.54	3.382	12.28	1.743	19.27	2.163	38.59	2.456	61.41	2.456
Mouse	Lymph Node	1	2.6	NA	1.34	NA	1.25	NA	51.73	NA	48.27	NA
Mouse	Mammary Gland	5	2.72	0.24	1.09	0.182	1.63	0.148	39.51	4.643	60.49	4.643
Mouse	Ovary	1	2.94	NA	1.19	NA	1.75	NA	40.55	NA	59.45	NA
Mouse	Skin	5	2.99	0.21	1.6	0.314	1.39	0.226	52.69	7.751	47.31	7.751
Mouse	Spleen	7	5.44	1.829	3.78	1.677	1.66	0.215	62.26	4.731	37.74	4.731
Mouse	Stomach	1	2.03	NA	0.08	NA	1.94	NA	3.98	NA	96.02	NA
Mouse	Thymus	6	3.07	0.181	1.61	0.089	1.47	0.11	52.37	1.419	47.63	1.419
Opossum	Lung	1	2.71	NA	2.46	NA	0.25	NA	90.87	NA	9.13	NA
Opossum	Ovary	1	7.82	NA	3.12	NA	4.69	NA	39.97	NA	60.03	NA
Pig	Lung	9	11.1	0.851	9.05	0.677	2.05	0.324	82.09	2.539	17.91	2.539
Pig	Skin	3	2.67	0.417	2.49	0.343	0.18	0.079	93.7	2.054	6.3	2.054
Pig	Spleen	4	4.63	0.955	4.33	0.898	0.3	0.112	93.57	1.828	6.43	1.828
Rabbit	Blood	4	2.52	0.212	2.26	0.197	0.26	0.085	89.96	3.164	10.04	3.164
Rabbit	Skin	7	6.86	2.048	4.14	1.884	2.72	0.32	49.73	6.664	50.27	6.664
Rabbit	Spleen	6	2.58	0.268	2.36	0.251	0.22	0.102	91.87	4.02	8.13	4.02

## Sheet: S3A
Long-read RNAseq data
Human
Tissue	SRA	IL18R1_Long	IL18R1_Short	Total IL18R1 CPM	Short %	Long %
Brain	ENCFF114VSO	0.78492	0	0.78492	0	1
Brain	ENCFF222UTL	0	0	0	0	0
Brain	GTEX-1192X-0011-R10a-SM-4RXXZ	0.25039	0.61225	0.86264	0.70974	0.29026
Brain	GTEX-11H98-0011-R11b-SM-4SFLZ	0.52775	0	0.52775	0	1
Brain	GTEX-11TTK-0011-R7b-SM-4TVFS	1.3465	0	1.3465	0	1
Brain	ENCFF773RAW	0	0	0	0	0
Intestine	ENCFF171AQO	1.04198	0.87309	1.91507	0.455905	0.544095
Intestine	ENCFF886FZQ	0.94924	0	0.94924	0	1
Heart	ENCFF018PZX	3.14046	0	3.14046	0	1
Heart	ENCFF132YCF	0.82708	0.73731	1.56439	0.471308	0.528692
Heart	ENCFF173JOL	0	1.63382	1.63382	1	0
Heart	ENCFF291EKY	0	1.45878	1.45878	1	0
Heart	ENCFF305AFY	4.39811	1.03928	5.43739	0.191136	0.808864
Heart	ENCFF344KQF	0	1.45504	1.45504	1	0
Heart	ENCFF437SYY	1.52197	0.51915	2.04112	0.254346	0.745654
Heart	ENCFF502LAB	0	0	0	0	0
Heart	ENCFF613SDS	0	0	0	0	0
Heart	ENCFF623IBV	1.0896	0	1.0896	0	1
Heart	ENCFF626QRV	0	0	0	0	0
Heart	ENCFF660UTF	0	0	0	0	0
Heart	ENCFF840OVC	0	0	0	0	0
Heart	ENCFF850YMO	0	0.77512	0.77512	1	0
Heart	ENCFF875QHC	1.97284	0.65761	2.63045	0.249999	0.750001
Heart	ENCFF911RNV	3.58416	0	3.58416	0	1
Heart	ENCFF989FKA	0	0	0	0	0
Kidney	SRR31255649	4.80887	1.60296	6.41183	0.25	0.75
Kidney	SRR31255650	7.97813	0	7.97813	0	1
Kidney	SRR31255651	0	0	0	0	0
Kidney	ENCFF239CWJ	2.94279	1.4714	4.41419	0.333334	0.666666
Liver	ENCFF074WRN	8.24621	3.77104	12.0173	0.313802	0.686198
Liver	GTEX-R53T-0326-SM-2K8S4	1.52231	0.61828	2.14059	0.288836	0.711164
Liver	GTEX-UTHO-2426-SM-38ZXF	4.77415	1.19354	5.96769	0.2	0.8
Liver	GTEX-WY7C-0726-SM-3GLGQ	1.31052	0.74334	2.05386	0.361923	0.638077
Liver	GTEX-Y5LM-0426-SM-3YX99_rep	1.54007	0.3109	1.85097	0.167966	0.832034
Liver	GTEX-Y5LM-0426-SM-3YX99_rep2	3.33034	0.22271	3.55305	0.0626814	0.937319
Lung	ENCFF449MVA	25.6333	7.27855	32.9118	0.221153	0.778847
Lung	ENCFF757LOZ	1.57617	4.46448	6.04065	0.739073	0.260927
Lung	ENCFF767KXS	15.5831	3.6488	19.2319	0.189726	0.810274
Lung	ENCFF779VVX	3.65697	7.06017	10.7171	0.658774	0.341226
Lung	ENCFF809QBD	1.58402	0	1.58402	0	1
Lung	ENCFF924HBV	24.2617	4.47271	28.7344	0.155657	0.844343
Lung	GTEX-1211K-0826-SM-7LDFQ	8.33056	0	8.33056	0	1
Lung	GTEX-14BMU-0526-SM-5CA2F_rep	17.7588	4.86151	22.6203	0.214918	0.785082
Lung	GTEX-14BMU-0526-SM-5CA2F_rep2	15.9946	4.61326	20.6079	0.223859	0.776141
Lung	GTEX-14BMU-0526-SM-5CA2F	22.9316	5.10321	28.0348	0.182031	0.817969
Mammary epithelial	ENCFF349CHO	2.06562	2.23601	4.30163	0.519805	0.480195
Mammary epithelial	ENCFF903XBV	0	1.35519	1.35519	1	0
pDC	DRR465293	94.5472	2.32491	96.8721	0.0239998	0.976	Plasmacytoid dendritic cells
Th1	DRR465274	23.0396	4.15951	27.1991	0.152928	0.847072	T helper 1 cells
Th2	DRR465275	9.62411	0	9.62411	0	1	T helper 2 cells
Eff CD8	DRR465279	21.5372	0	21.5372	0	1	Effector CD8 T cells
Central Mem CD8	DRR465280	8.43551	0	8.43551	0	1	Central memory CD8 T cells
Eff Mem CD8	DRR465281	21.8496	1.92142	23.771	0.0808305	0.91917	Effector memory CD8 T cells
NK	DRR465287	108.28	1.10515	109.385	0.0101033	0.989897	Natural killer cells
mDC	DRR465292	30.514	2.31812	32.8321	0.0706052	0.929395	Myeloid dendritic cells
Naïve CD4	DRR465268	1.38543	0	1.38543	0	1	Naïve CD4 T cells
PBMC	DRR465296	14.2423	0	14.2423	0	1	Peripheral blood mononuclear cells
Mem CD4	DRR465269	29.5185	3.05364	32.5722	0.09375	0.90625	Memory CD4 T cells
Fra1Treg	DRR465270	5.8547	0	5.8547	0	1	Fraction 1 regulatory T cells
Fra2Treg	DRR465271	22.138	0.42942	22.5674	0.0190283	0.980972	Fraction 2 regulatory T cells
Fra3Treg	DRR465272	14.9544	0	14.9544	0	1	Fraction 3 regulatory T cells
Lag3 Treg	DRR465273	18.9107	0.57922	19.49	0.0297189	0.970281	LAG3-positive regulatory T cells
Th17	DRR465276	25.1288	0	25.1288	0	1	T helper 17 cells
X3lowR6negT from healthy control	DRR465277	65.5315	1.42128	66.9528	0.0212281	0.978772	CXCR3-low CCR6-negative T cells from healthy control
Tfh	DRR465278	6.42311	0	6.42311	0	1	T follicular helper cells
Naïve B	DRR465282	0	0	0	0	0	Naïve B cells
SM B	DRR465283	0	0	0	0	0	Switched memory B cells
USM B	DRR465284	0	0	0	0	0	Unswitched memory B cells
DN B	DRR465285	0	0	0	0	0	Double-negative B cells
Plasmablast	DRR465286	1.01522	0	1.01522	0	1	Plasmablasts
CL Mono	DRR465288	0	0	0	0	0	Classical monocytes
NC Mono	DRR465289	0	0	0	0	0	Non-classical monocytes
Int Mono	DRR465290	0.80978	0	0.80978	0	1	Intermediate monocytes
Cd16p Mono	DRR465291	0	0	0	0	0	CD16-positive monocytes
Neu	DRR465294	0	0	0	0	0	Neutrophils
Naïve CD8	DRR465295	8.75008	0	8.75008	0	1	Naïve CD8 T cells
Mouse
Tissue	SRA	IL18R1_ Long	IL18R1_ Short	Total IL18R1 CPM	Short %	Long %
Skin	SRR15049342	0.1	4.4	4.5	0.977778	0.0222222
Skin	SRR15049343	0	2.22565	2.22565	1	0
Skin	SRR15049344	0.38169	8.54979	8.93148	0.957265	0.0427354
Spleen	SRR24578259	3.46	0.288	3.748	0.076841	0.923159
Lung	SRR24578263	2.519	4.83	7.349	0.657232	0.342768
Kidney	SRR24578265	0	0	0	0	0
Stomach	SRR24578268	0.46607	3.26246	3.72853	0.874999	0.125001
Naïve T cell	SRR30838333	4.80604	1.60202	6.40806	0.250001	0.749999
Naïve T cell	SRR30838334	2.85873	1.90583	4.76456	0.400001	0.599999
Naïve T cell	SRR30838337	8.34228	2.42196	10.7642	0.225001	0.774999
Naïve T cell	SRR30838338	6.12687	1.27644	7.40331	0.172415	0.827585
Naïve T cell	SRR30838342	5.73988	1.54535	7.28523	0.212121	0.787879
Naïve T cell	SRR30838345	5.62422	2.1872	7.81142	0.28	0.72
Naïve T cell	SRR30838346	3.33	4.329	7.659	0.565217	0.434783
Active T cell	SRR30838331	0.346	0	0.346	0	1
Active T cell	SRR30838332	0	0	0	0	0
Active T cell	SRR30838335	0	0	0	0	0
Active T cell	SRR30838336	0	0	0	0	0
Active T cell	SRR30838339	0.18161	0.72643	0.90804	0.799998	0.200002
Active T cell	SRR30838340	0.52775	0.52775	1.0555	0.5	0.5
Active T cell	SRR30838343	0	0.29991	0.29991	1	0
Active T cell	SRR30838344	0	0.67139	0.67139	1	0
Liver	SRR30340057	0	0	0	0	0
Liver	SRR30340056	0	0.1924	0.1924	1	0
Liver	SRR30340055	0	0.12298	0.12298	1	0
Kidney	SRR26332691	0	1.00457	1.00457	1	0
Kidney	SRR26332692	0	0	0	0	0
Kidney	SRR26332693	0	0	0	0	0
Heart	SRR22521717	0	0	0	0	0
Heart	SRR22521719	0	0	0	0	0
Heart	SRR22522054	0	0	0	0	0
Brain	SRR22521875	0	0	0	0	0
Brain	SRR22521877	0	0	0	0	0
Brain	SRR22521879	0	0	0	0	0
Jamaican fruit bat (A.jamaicensis)
Tissue	SRA	IL18R1_Long	IL18R1_Short	IL18R1_Long_Del_TIR	Total IL18R1 CPM	Short %	Long %
Heart	SRR37547740	0.36063	0	0	0.36063	0	1
Intestine	SRR37547739	5.30347	30.3055	0	35.609	0.851064	0.148936
Intestine	SRR37547749	6.93487	39.426	0	46.3609	0.850415	0.149585
Kidney	SRR37547738	2.00602	13.3734	0	15.3794	0.869565	0.130435
Kidney	SRR37547748	1.7355	19.6328	0	21.3683	0.918782	0.0812183
Liver	SRR37547755	0.19841	0.19841	0	0.39682	0.5	0.5
Lymph Node	SRR37547744	17.3487	2.81222	0	20.1609	0.139488	0.860512
Lymph Node	SRR37547756	11.2489	2.98798	0	14.2369	0.209876	0.790124
Lung	SRR37547747	0.09842	2.9527	0.59054	3.64166	0.810812	0.0270261
Lung	SRR37547737	0.26864	3.49232	1.20888	4.96984	0.702703	0.0540541
Spleen	SRR37547736	6.98114	2.84417	0	9.82531	0.289474	0.710526
Spleen	SRR37547745	8.18221	1.91928	0	10.1015	0.19	0.81

## Sheet: S3B
						**ORANGE - Isoforms with CPM≤1 not included in quantification
Human		IL18R1-Long	IL18R1-Short
Tissue	SRA	ENST00000233957.5	2d3d1bbc-01c2-4183-aa57-854d90e4e9ca_ENSG00000115604.10	5e1f21b1-1af6-4760-b85b-b4379ec62d74_ENSG00000115604.10	9407a40a-6d52-4e9d-8849-bc526ceb5fc7_ENSG00000115604.10
Brain	ENCFF114VSO	0.78492	0	0	0
Brain	ENCFF222UTL	0	0	0	0
Brain	GTEX-1192X-0011-R10a-SM-4RXXZ	0.25039	0	0.61225	0
Brain	GTEX-11H98-0011-R11b-SM-4SFLZ	0.52775	0	0	0
Brain	GTEX-11TTK-0011-R7b-SM-4TVFS	1.3465	0	0	0
Brain	ENCFF773RAW	0	0	0	0
Intestine (Colon)	ENCFF171AQO	1.04198	0	0.87309	0
Intestine (Colon)	ENCFF886FZQ	0.94924	0	0	0
Heart	ENCFF018PZX	3.14046	0	0	0
Heart	ENCFF132YCF	0.82708	0	0.73731	0
Heart	ENCFF173JOL	0	0	1.63382	0
Heart	ENCFF291EKY	0	1.45878	0	0
Heart	ENCFF305AFY	4.39811	0	1.03928	0
Heart	ENCFF344KQF	0	0	1.45504	0
Heart	ENCFF437SYY	1.52197	0	0.51915	0
Heart	ENCFF502LAB	0	0	0	0
Heart	ENCFF613SDS	0	0	0	0
Heart	ENCFF623IBV	1.0896	0	0	0
Heart	ENCFF626QRV	0	0	0	0
Heart	ENCFF660UTF	0	0	0	0
Heart	ENCFF840OVC	0	0	0	0
Heart	ENCFF850YMO	0	0.77512	0	0
Heart	ENCFF875QHC	1.97284	0	0.65761	0
Heart	ENCFF911RNV	3.58416	0	0	0
Heart	ENCFF989FKA	0	0	0	0
Kidney	SRR31255649	4.80887	0	1.60296	0
Kidney	SRR31255650	7.97813	0	0	0
Kidney	SRR31255651	0	0	0	0
Kidney	ENCFF239CWJ	2.94279	1.4714	0	0
Liver	ENCFF074WRN	8.24621	0	3.77104	0
Liver	GTEX-R53T-0326-SM-2K8S4	1.52231	0.4105	0.20778	0
Liver	GTEX-UTHO-2426-SM-38ZXF	4.77415	0	1.19354	0
Liver	GTEX-WY7C-0726-SM-3GLGQ	1.31052	0.69749	0.04585	0
Liver	GTEX-Y5LM-0426-SM-3YX99_rep	1.54007	0	0.3109	0
Liver	GTEX-Y5LM-0426-SM-3YX99_rep2	3.33034	0	0.22271	0
Lung	ENCFF449MVA	25.6333	2.48064	4.79791	0
Lung	ENCFF757LOZ	1.57617	3.15234	1.31214	0
Lung	ENCFF767KXS	15.5831	1.89082	1.75798	0
Lung	ENCFF779VVX	3.65697	4.70182	2.35835	0
Lung	ENCFF809QBD	1.58402	0	0	0
Lung	ENCFF924HBV	24.2617	0	4.47271	0
Lung	GTEX-1211K-0826-SM-7LDFQ	8.33056	0	0	0
Lung	GTEX-14BMU-0526-SM-5CA2F_rep	17.7588	2.05206	2.61898	0.19047
Lung	GTEX-14BMU-0526-SM-5CA2F_rep2	15.9946	2.9345	1.14454	0.53422
Lung	GTEX-14BMU-0526-SM-5CA2F	22.9316	1.06512	3.06788	0.97021
Mammary epithelial	ENCFF349CHO	2.06562	1.03281	1.2032	0
Mammary epithelial	ENCFF903XBV	0	0	1.35519	0
pDC	DRR465293	94.5472	0.30587	1.54242	0.47662
Th1	DRR465274	23.0396	0	4.15951	0
Th2	DRR465275	9.62411	0	0	0
Eff CD8	DRR465279	21.5372	0	0	0
Central Mem CD8	DRR465280	8.43551	0	0	0
Eff Mem CD8	DRR465281	21.8496	0	1.92142	0
NK	DRR465287	108.28	0	0.62042	0.48473
mDC	DRR465292	30.514	1.1546	1.16352	0
Naïve CD4	DRR465268	1.38543	0	0	0
PBMC	DRR465296	14.2423	0	0	0
Mem CD4	DRR465269	29.5185	3.05364	0	0
Fra1Treg	DRR465270	5.8547	0	0	0
Fra2Treg	DRR465271	22.138	0	0.42942	0
Fra3Treg	DRR465272	14.9544	0	0	0
Lag3 Treg	DRR465273	18.9107	0.44953	0.12969	0
Th17	DRR465276	25.1288	0	0	0
X3lowR6negT from healthy control	DRR465277	65.5315	0.99254	0.42874	0
Tfh	DRR465278	6.42311	0	0	0
Naïve B	DRR465282	0	0	0	0
SM B	DRR465283	0	0	0	0
USM B	DRR465284	0	0	0	0
DN B	DRR465285	0	0	0	0
Plasmablast	DRR465286	1.01522	0	0	0
CL Mono	DRR465288	0	0	0	0
NC Mono	DRR465289	0	0	0	0
Int Mono	DRR465290	0.80978	0	0	0
Cd16p Mono	DRR465291	0	0	0	0
Neu	DRR465294	0	0	0	0
Naïve CD8	DRR465295	8.75008	0	0	0
Mouse		IL18R1-Long	IL18R1-Short
Tissue	SRA	TCONS_00001115	TCONS_00001112	TCONS_00001113	TCONS_00001114
Skin	SRR15049342	0.10241	0.81931	3.58446	0
Skin	SRR15049343	0	0	2.10224	0
Skin	SRR15049344	1.55981	2.33971	0	0
Spleen	SRR24578259	3.45958	0.2883	0	0
Lung	SRR24578263	2.51933	2.93922	1.8895	0
Kidney	SRR24578265	0	0	0	0
Stomach	SRR24578268	0	0	0	0
Naïve T cell	SRR30838333	4.80604	0.60076	0.80101	0.20025
Naïve T cell	SRR30838334	2.85873	0.57175	1.33408	0
Naïve T cell	SRR30838337	8.34228	1.61464	0.26911	0.53821
Naïve T cell	SRR30838338	6.12687	1.02115	0.25529	0
Naïve T cell	SRR30838342	5.73988	0.66229	0.88306	0
Naïve T cell	SRR30838345	5.62422	0.93737	1.24983	0
Naïve T cell	SRR30838346	3.33	2.331	1.332	0.666
Active T cell	SRR30838331	0.34644	0.34644	0	0
Active T cell	SRR30838332	0	0	0	0
Active T cell	SRR30838335	0	0	0	0
Active T cell	SRR30838336	0	0	0	0
Active T cell	SRR30838339	0.18161	0.54482	0.18161	0
Active T cell	SRR30838340	0.52775	0.35183	0.17592	0
Active T cell	SRR30838343	0	0	0.29991	0
Active T cell	SRR30838344	0	0.2238	0.44759	0
Liver	SRR30340057	0	0	0	0
Liver	SRR30340056	0	0	0.19241	0
Liver	SRR30340055	0	0	0.12298	0
Kidney	SRR26332691	1.00457	0	0	0
Kidney	SRR26332692	0	0	0	0
Kidney	SRR26332693	0	0	0	0
Heart	SRR22521717	0	0	0	0
Heart	SRR22521719	0	0	0	0
Heart	SRR22522054	0	0	0	0
Brain	SRR22521875	0	0	0	0
Brain	SRR22521877	0	0	0	0
Brain	SRR22521879	0	0	0	0
Jamaican fruit bat (A.jamaicensis)		IL18R1-Long						IL18R1-Short
Tissue	SRA	TCONS_00025743	TCONS_00025744	TCONS_00025745	TCONS_00026379	TCONS_00026380	TCONS_00026381	TCONS_00025739	TCONS_00025740	TCONS_00025741	TCONS_00025742
Heart	SRR37547740	0	0	0	0	0	0.36063	0	0	0	0
Intestine	SRR37547739	4.54583	0	0.75764	0	0	0	5.55601	24.7495	0.25255	0
Intestine	SRR37547749	0	0.38527	0.25685	6.42117	0.25685	0	37.3712	2.05477	0.25685	0
Kidney	SRR37547738	1.67168	0	0.33434	0	0	0	12.0331	1.33734	0.5015	0
Kidney	SRR37547748	1.62703	0	0.10847	0	0	0	1.08469	18.5481	0	0
Liver	SRR37547755	0.19841	0	0	0	0	0	0.19841	0	0	0
Lymph Node	SRR37547744	1.58188	0.17576	0	9.66703	0	0	2.54858	0.17576	0.17576	0.08788
Lymph Node	SRR37547756	0	0	0	17.3487	0	0	2.99116	0	0	0
Lung	SRR37547747	0.09842	0	0.59054	0	0	0	1.77162	0.78739	0.59054	0.39369
Lung	SRR37547737	0	0	1.20888	0.13432	0.13432	0	2.28344	0.80592	0.13432	0.40296
Spleen	SRR37547736	0.51712	0	0.25856	6.20546	0	0	2.58561	0.25856	0	0
Spleen	SRR37547745	1.51522	0	0.40406	6.26293	0	0	1.61624	0.30304	0	0

## Sheet: S4
Summary Statistics: long-read RNAseq data of IL18R1 locus TPM≥2
Human
Tissue	N_Samples	Avg_Total_CPM	SE_Total_CPM	Avg_Long_CPM	SE_Long_CPM	Avg_Short_CPM	SE_Short_CPM	Avg_Percent_Long	SE_Percent_Long	Avg_Percent_Short	SE_Percent_Short
Heart	5	3.37	0.578	2.92	0.526	0.44	0.2	86.09	5.787	13.91	5.787
Kidney	3	6.27	1.031	5.24	1.47	1.02	0.514	80.56	10.015	19.44	10.015
Liver	5	5.15	1.858	3.84	1.271	1.31	0.635	75.46	5.272	24.54	5.272
Lung	9	19.69	3.188	15.08	2.944	4.61	0.704	71.28	8.133	28.72	8.133
Mammary epithelial	1	4.3	NA	2.07	NA	2.24	NA	48.02	NA	51.98	NA
NK	1	109.39	NA	108.28	NA	1.11	NA	98.99	NA	1.01	NA
Naïve T cell	1	8.75	NA	8.75	NA	0	NA	100	NA	0	NA
PBMC	1	14.24	NA	14.24	NA	0	NA	100	NA	0	NA
mDC	1	32.83	NA	30.51	NA	2.32	NA	92.94	NA	7.06	NA
pDC	1	96.87	NA	94.55	NA	2.32	NA	97.6	NA	2.4	NA
Mouse
Tissue	N_Samples	Avg_Total_CPM	SE_Total_CPM	Avg_Long_CPM	SE_Long_CPM	Avg_Short_CPM	SE_Short_CPM	Avg_Percent_Long	SE_Percent_Long	Avg_Percent_Short	SE_Percent_Short
Lung	1	7.35	NA	2.52	NA	4.83	NA	34.28	NA	65.72	NA
Naïve T cell	7	7.44	0.681	5.26	0.695	2.18	0.387	69.93	5.184	30.07	5.184
Skin	3	5.22	1.969	0.16	0.114	5.06	1.855	2.17	1.234	97.83	1.234
Spleen	1	3.75	NA	3.46	NA	0.29	NA	92.32	NA	7.68	NA
Stomach	1	3.73	NA	0.47	NA	3.26	NA	12.5	NA	87.5	NA
Jamaican fruit bat
Tissue	N_Samples	Avg_Total_CPM	SE_Total_CPM	Avg_Long_CPM	SE_Long_CPM	Avg_Short_CPM	SE_Short_CPM	Avg_TIRDel_CPM	SE_TIRDel_CPM	Avg_Percent_Long	SE_Percent_Long	Avg_Percent_Short	SE_Percent_Short	Avg_Percent_TIRDel	SE_Percent_TIRDel
Intestine	2	40.98	5.376	6.12	0.816	34.87	4.56	0	0	14.93	0.032	85.07	0.032	0	0
Kidney	2	18.37	2.994	1.87	0.135	16.5	3.13	0	0	10.58	2.461	89.42	2.461	0	0
Lung	2	4.30575	0.664	0.18	0.085	3.22	0.27	0.9	0.309	4.05	1.35	75.68	5.41	20.27	4.05
Lymph Node	2	17.2	2.962	14.3	3.05	2.9	0.088	0	0	82.53	3.519	17.47	3.519	0	0
Spleen	2	9.96	0.138	7.58	0.601	2.38	0.462	0	0	76.03	4.974	23.97	4.974	0	0

## Sheet: S5
Male Jamaican fruit bat tissues: long-read RNA sequencing stats
Tissue	Barcode	Number_of_reads	Read_length_N50
Lymph node	Barcode_1	4291354	235
Lung	Barcode_2	8379821	860
heart	Barcode_3	7619259	643
liver	Barcode_4	6533222	916
spleen	Barcode_5	8837555	723
kidney	Barcode_6	8306825	870
duadnum	Barcode_7	4798984	997
Female Jamaican fruit bat tissues: long-read RNA sequencing stats
Tissue	Barcode	Number_of_reads	Read_length_N50
Lymph node	Barcode_1	13924557	689
Lung	Barcode_2	11727795	687
liver	Barcode_3	89	665
spleen	Barcode_4	11831519	699
kidney 2	Barcode_5	16131717	639
duadnum	Barcode_6	12438149	612
**Samples in red not used for analysis do to low read count

## Sheet: S6
GTF and isoforms for short_read quantification
Mouse
GENOME	mm39
GTF	mm39_tami_gencode.mod.gtf
Isoforms
IL18R1_Long	TCONS_00001115
IL18R1_Short	TCONS_00001112
Human
GENOME	hg38
GTF	flair_filter_transcripts_IL18R1modified.gtf
Isoforms
IL18R1_Long	ENST00000233957.5
IL18R1_Short	5e1f21b1-1af6-4760-b85b-b4379ec62d74_ENSG00000115604.10
Jamaican fruit bat
GENOME	GCF_021234435.1
GTF	AJ_LR_refseq_mod.gtf
Isoforms
IL18R1_Long	TCONS_00026379
IL18R1_Short	TCONS_00025740
Cow
GENOME	ARS-UCD1.2/bosTau9
GTF	bosTau9_refseq_mod.gtf
Isoforms
IL18R1_Long	XM_005212458.4
IL18R1_Short	XM_005212458.4_short
Dog
GENOME	UU_Cfam_GSD_1.0/canFam4
GTF	canFam4_refseq_mod.gtf
Isoforms
IL18R1_Long	XM_038550916.1
IL18R1_Short	XM_038550916.1_short
Horse
GENOME	EquCab3.0/equCab3
GTF	equCab3_refseq_mod.gtf
Isoforms
IL18R1_Long	XM_001491301.5
IL18R1_Short	XM_001491301.5_short
Pig
GENOME	Sscrofa11.1/susScr11
GTF	susScr11_refseq_mod.gtf
Isoforms
IL18R1_Long	XM_021085848.1
IL18R1_Short	XM_021085848.1_short
Rabbit
GENOME	GCF_964237555.1
GTF	OryCun_refseq_mod.gtf
Isoforms
IL18R1_Long	XM_008252716.4
IL18R1_Short	XM_008252716.4_short
Opossum
GENOME	GCF_027887165.1
GTF	MonDom_refseq_mod.gtf
Isoforms
IL18R1_Long	XM_007501171.2
IL18R1_Short	XM_007501171.2_short

## Sheet: S7
MOUSE single cell 10X genomics lung population gene counts
celltype	gene	log_mean_expression	n_cells_expressing	sqrt_n_expr	n_cells_total	Percent cells expressing
B_cell	Il18r1	0.050147	56	7.48331	6180	0.906149
Endothelial	Il18r1	0.0284203	1	1	265	0.377358
Epithelial	Il18r1	0.854912	2020	44.9444	3912	51.636
Granulocyte	Il18r1	0.220677	62	7.87401	1476	4.20054
Macrophage	Il18r1	0.128227	193	13.8924	6426	3.00342
Mast_cell	Il18r1	2.05734	26	5.09902	33	78.7879
Mesenchymal	Il18r1	0.293789	54	7.34847	719	7.51043
Monocyte_DC	Il18r1	0.388311	137	11.7047	1370	10
T_NK_cell	Il18r1	0.916855	1091	33.0303	4810	22.6819
B_cell	Il18bp	0.0324279	44	6.63325	6180	0.711974
Endothelial	Il18bp	0.149142	9	3	265	3.39623
Epithelial	Il18bp	0.0267465	76	8.7178	3912	1.94274
Granulocyte	Il18bp	0.0633067	22	4.69042	1476	1.49051
Macrophage	Il18bp	0.033492	132	11.4891	6426	2.05415
Mast_cell	Il18bp	0	0	0	33	0
Mesenchymal	Il18bp	0.0422458	20	4.47214	719	2.78164
Monocyte_DC	Il18bp	0.0273407	16	4	1370	1.16788
T_NK_cell	Il18bp	0.0333007	41	6.40312	4810	0.852391
B_cell	Sigirr	0.183884	315	17.7482	6180	5.09709
Endothelial	Sigirr	0.435892	35	5.91608	265	13.2075
Epithelial	Sigirr	0.17622	513	22.6495	3912	13.1135
Granulocyte	Sigirr	0.0352322	18	4.24264	1476	1.21951
Macrophage	Sigirr	0.0353245	117	10.8167	6426	1.82073
Mast_cell	Sigirr	0.19706	2	1.41421	33	6.06061
Mesenchymal	Sigirr	0.0154254	11	3.31662	719	1.5299
Monocyte_DC	Sigirr	0.186229	136	11.6619	1370	9.92701
T_NK_cell	Sigirr	0.3163	531	23.0434	4810	11.0395
B_cell	Il18r1 Short	0.0101227	10	3.16228	6180	0.161812
Endothelial	Il18r1 Short	0	0	0	265	0
Epithelial	Il18r1 Short	0.257937	700	26.4575	3912	17.8937
Granulocyte	Il18r1 Short	0.0271682	10	3.16228	1476	0.677507
Macrophage	Il18r1 Short	0.0130212	31	5.56776	6426	0.482415
Mast_cell	Il18r1 Short	0.447143	5	2.23607	33	15.1515
Mesenchymal	Il18r1 Short	0.0957865	35	5.91608	719	4.86787
Monocyte_DC	Il18r1 Short	0.0916678	46	6.78233	1370	3.35766
T_NK_cell	Il18r1 Short	0.20035	234	15.2971	4810	4.86486
B_cell	Il18r1 Long	0.0184039	21	4.58258	6180	0.339806
Endothelial	Il18r1 Long	0.0413612	2	1.41421	265	0.754717
Epithelial	Il18r1 Long	0.362196	924	30.3974	3912	23.6196
Granulocyte	Il18r1 Long	0.131916	34	5.83095	1476	2.30352
Macrophage	Il18r1 Long	0.0579741	99	9.94987	6426	1.54062
Mast_cell	Il18r1 Long	1.40635	21	4.58258	33	63.6364
Mesenchymal	Il18r1 Long	0.0861854	35	5.91608	719	4.86787
Monocyte_DC	Il18r1 Long	0.171915	75	8.66025	1370	5.47445
T_NK_cell	Il18r1 Long	0.454183	540	23.2379	4810	11.2266

## Sheet: S8
HUMAN single cell 10X genomics lung population gene counts
celltype	gene	log_mean_expression	n_cells_expressing	sqrt_n_expr	n_cells_total	Percent cells expressing
B_cell	IL18R1	0.0186914	3	1.73205	477	0.628931
Endothelial	IL18R1	0.768893	162	12.7279	1293	12.529
Epithelial	IL18R1	0.00220792	23	4.79583	13617	0.168907
Granulocyte	IL18R1	0	0	0	49	0
Macrophage	IL18R1	0.0394322	197	14.0357	11486	1.71513
Mast_cell	IL18R1	0.846279	104	10.198	660	15.7576
Mesenchymal	IL18R1	0.0298823	3	1.73205	690	0.434783
Monocyte_DC	IL18R1	0.111072	27	5.19615	827	3.26481
T_NK_cell	IL18R1	0.260552	61	7.81025	1724	3.53828
B_cell	IL18BP	0.0479085	5	2.23607	477	1.04822
Endothelial	IL18BP	0.191975	57	7.54983	1293	4.40835
Epithelial	IL18BP	0.0168741	111	10.5357	13617	0.815158
Granulocyte	IL18BP	0.187756	2	1.41421	49	4.08163
Macrophage	IL18BP	0.0588215	353	18.7883	11486	3.07331
Mast_cell	IL18BP	0.0087959	1	1	660	0.151515
Mesenchymal	IL18BP	0.022241	2	1.41421	690	0.289855
Monocyte_DC	IL18BP	0.0632659	11	3.31662	827	1.33011
T_NK_cell	IL18BP	0.0473048	12	3.4641	1724	0.696056
B_cell	SIGIRR	0.280848	39	6.245	477	8.1761
Endothelial	SIGIRR	0.661185	215	14.6629	1293	16.628
Epithelial	SIGIRR	0.287511	2457	49.5681	13617	18.0436
Granulocyte	SIGIRR	0.073575	1	1	49	2.04082
Macrophage	SIGIRR	0.195442	1496	38.6782	11486	13.0246
Mast_cell	SIGIRR	0.364181	39	6.245	660	5.90909
Mesenchymal	SIGIRR	0.313397	39	6.245	690	5.65217
Monocyte_DC	SIGIRR	0.386075	100	10	827	12.0919
T_NK_cell	SIGIRR	0.669753	209	14.4568	1724	12.123
B_cell	IL18R1 Short	0.00793331	2	1.41421	477	0.419287
Endothelial	IL18R1 Short	0.505649	85	9.21954	1293	6.57386
Epithelial	IL18R1 Short	0.00486816	26	5.09902	13617	0.190938
Granulocyte	IL18R1 Short	0	0	0	49	0
Macrophage	IL18R1 Short	0.0112018	57	7.54983	11486	0.496256
Mast_cell	IL18R1 Short	0.729605	77	8.77496	660	11.6667
Mesenchymal	IL18R1 Short	0.0195525	1	1	690	0.144928
Monocyte_DC	IL18R1 Short	0.0438822	10	3.16228	827	1.20919
T_NK_cell	IL18R1 Short	0.184442	33	5.74456	1724	1.91415
B_cell	IL18R1 Long	0.00893825	1	1	477	0.209644
Endothelial	IL18R1 Long	0.451151	91	9.53939	1293	7.0379
Epithelial	IL18R1 Long	0.00211171	19	4.3589	13617	0.139531
Granulocyte	IL18R1 Long	0	0	0	49	0
Macrophage	IL18R1 Long	0.0299087	137	11.7047	11486	1.19276
Mast_cell	IL18R1 Long	0.545025	62	7.87401	660	9.39394
Mesenchymal	IL18R1 Long	0.0177025	2	1.41421	690	0.289855
Monocyte_DC	IL18R1 Long	0.0539411	16	4	827	1.9347
T_NK_cell	IL18R1 Long	0.132931	28	5.2915	1724	1.62413

[truncated: 13 more sheets: S9, S9B, S10, S11, S12, S13, S14, S15, S16, S17, S18, S19, S20]
